# Supplementary material for: ﻿DNA barcoding and morphology revealed the existence of seven new species of squat lobsters in the family Munididae (Decapoda, Galatheoidea) in the southwestern Pacific
Source: Zookeys. 2024 Jan 3;1188:91–123. doi: 10.3897/zookeys.1188.114984 (PMC10782442; doi:10.3897/zookeys.1188.114984)
Supplement: XML Treatment for Garymunida namora [file zookeys.1188.114984-treatment1.xml]

<!DOCTYPE tp:taxon-treatment
  PUBLIC "-//TaxonX//DTD Taxonomic Treatment Publishing DTD v0 20100105//EN" "tax-treatment-NSO.dtd">
<tp:taxon-treatment xmlns:tp="http://www.plazi.org/taxpub"><tp:treatment-meta><kwd-group><label>Taxon classification</label><kwd>
                <named-content content-type="kingdom">Animalia</named-content>
              </kwd><kwd>
                <named-content content-type="order">Decapoda</named-content>
              </kwd><kwd>
                <named-content content-type="family">Munididae</named-content>
              </kwd></kwd-group><mixed-citation publication-type="journal"><person-group><name><surname>Macpherson</surname><given-names>Enrique</given-names></name><name><surname>Rodríguez-Flores</surname><given-names>Paula C.</given-names></name><name><surname>Machordom</surname><given-names>Annie</given-names></name></person-group><article-title>﻿DNA barcoding and morphology revealed the existence of seven new species of squat lobsters in the family <tp:taxon-name><tp:taxon-name-part taxon-name-part-type="family">Munididae</tp:taxon-name-part></tp:taxon-name> (<tp:taxon-name><tp:taxon-name-part taxon-name-part-type="order">Decapoda</tp:taxon-name-part></tp:taxon-name>, <tp:taxon-name><tp:taxon-name-part taxon-name-part-type="superfamily">Galatheoidea</tp:taxon-name-part></tp:taxon-name>) in the southwestern Pacific</article-title><source>Zookeys</source><day>03</day><month>01</month><year>2024</year><volume>1188</volume><fpage>91</fpage><lpage>123</lpage><pub-id pub-id-type="doi">10.3897/zookeys.1188.114984</pub-id></mixed-citation></tp:treatment-meta><tp:nomenclature><label>﻿</label><tp:taxon-name>
              <object-id xmlns:xlink="http://www.w3.org/1999/xlink" content-type="arpha" xlink:type="simple">7A15918B-92DB-5420-BEA6-D1FA3CF5B937</object-id>
              <tp:taxon-name-part taxon-name-part-type="genus" reg="Garymunida">Garymunida</tp:taxon-name-part>
              <tp:taxon-name-part taxon-name-part-type="species" reg="namora">namora</tp:taxon-name-part>
              <object-id xmlns:xlink="http://www.w3.org/1999/xlink" content-type="zoobank" xlink:type="simple">https://zoobank.org/4EA2A39A-F9A5-4DAC-AA42-C337942B452B</object-id>
            </tp:taxon-name><tp:taxon-status xmlns:xlink="http://www.w3.org/1999/xlink" xlink:type="simple">sp. nov.</tp:taxon-status><xref ref-type="fig" rid="F1">Figs 1</xref><xref ref-type="fig" rid="F2">, 2</xref><tp:nomenclature-citation-list><tp:nomenclature-citation><tp:taxon-name>
                  <tp:taxon-name-part taxon-name-part-type="genus" reg="Garymunida">Garymunida</tp:taxon-name-part>
                </tp:taxon-name><comment>sp. 2: <xref ref-type="bibr" rid="B14">Machordom et al. 2022</xref>: table 2, fig. 3.</comment></tp:nomenclature-citation></tp:nomenclature-citation-list></tp:nomenclature><tp:treatment-sec sec-type="material" id="SECID0EJCAE"><title>Material.</title><p><bold><italic>Holotype</italic></bold>: New Caledonia. Spanbios Stn CP5155, 5 July 2021, <named-content xmlns:xlink="http://www.w3.org/1999/xlink" content-type="dwc:verbatimCoordinates" xlink:type="simple"><named-content content-type="geo-json" specific-use="{&#34;type&#34;:&#34;Point&#34;,&#34;coordinates&#34;:[163.710000,-20.098333]}" id="NCID0EXCAE" xlink:type="simple">20°05.9'S, 163°42.6'E</named-content></named-content>, 573–575 m: male, 13.9 mm (<named-content xmlns:xlink="http://www.w3.org/1999/xlink" content-type="dwc:institutional_code" xlink:title="Muséum national d’Histoire naturelle, Paris" xlink:href="http://grbio.org/institution/museum-national-dhistoire-naturelle-2" xlink:type="simple">MNHN</named-content>-IU-2021-9330). <bold><italic>Paratype</italic></bold>: Papua New Guinea. Biopapua Stn CP3682, 27 September 2010, <named-content xmlns:xlink="http://www.w3.org/1999/xlink" content-type="dwc:verbatimCoordinates" xlink:type="simple"><named-content content-type="geo-json" specific-use="{&#34;type&#34;:&#34;Point&#34;,&#34;coordinates&#34;:[149.465667,-4.630333]}" id="NCID0EGDAE" xlink:type="simple">04°37.820'S, 149°27.940'E</named-content></named-content>, 515–812 m: 1 female, 16.0 mm (<named-content xmlns:xlink="http://www.w3.org/1999/xlink" content-type="dwc:institutional_code" xlink:title="Muséum national d’Histoire naturelle, Paris" xlink:href="http://grbio.org/institution/museum-national-dhistoire-naturelle-2" xlink:type="simple">MNHN</named-content>-IU- 2011-3173).</p></tp:treatment-sec><tp:treatment-sec sec-type="description" id="SECID0EPDAE"><title>Description.</title><p><bold><italic>Carapace</italic></bold>: Approximately as long as wide, dorsally moderately convex. Transverse ridges usually microscopically granular, mostly interrupted, with dense, very short setae, and a few scattered long non-iridescent setae. Some granular scales on hepatic and anterior branchial regions. Main transverse striae on posterior part of carapace interrupted in cardiac region. Two strong epigastric, two protogastric behind epigastric and two parahepatic spines on gastric regions. One row of four or five strong branchiocardiac spines. Posterior margin with two median spines. Upper orbital margins slightly oblique; lower orbital margins visible dorsally, laterally with minute spine, mesially with low rounded process. Lateral margins moderately convex. Anterolateral spine strong, located at carapace anterolateral angle, reaching level of sinus between rostrum and supraocular spines. Second marginal spine before cervical groove well developed. Branchial margins feebly convex, with 4 spines. Rostrum spiniform, half as long as remaining carapace, slightly sinuous and nearly horizontal in lateral view. Supraocular spines exceeding midlength of rostrum and reaching or overreaching end of cornea, divergent, directed slightly upwards. Pterygostomian region unarmed ending anteriorly in rounded tip.</p><fig id="F1" position="float" orientation="portrait"><object-id xmlns:xlink="http://www.w3.org/1999/xlink" content-type="doi" xlink:type="simple">10.3897/zookeys.1188.114984.figure1</object-id><object-id xmlns:xlink="http://www.w3.org/1999/xlink" content-type="arpha" xlink:type="simple">C680DFE2-6EBA-5209-8F5A-694677217149</object-id><label>Figure 1.</label><caption><p><italic><tp:taxon-name><tp:taxon-name-part taxon-name-part-type="genus" reg="Garymunida">Garymunida</tp:taxon-name-part><tp:taxon-name-part taxon-name-part-type="species" reg="namora">namora</tp:taxon-name-part></tp:taxon-name></italic> sp. nov., male holotype, 13.9 mm (<named-content xmlns:xlink="http://www.w3.org/1999/xlink" content-type="dwc:institutional_code" xlink:title="Muséum national d’Histoire naturelle, Paris" xlink:href="http://grbio.org/institution/museum-national-dhistoire-naturelle-2" xlink:type="simple">MNHN</named-content>-IU-2021-9330), New Caledonia <bold>A</bold> carapace and pleon, dorsal view <bold>B</bold> sternal plastron <bold>C</bold> cephalic region, showing antennular and antennal peduncles, ventral view <bold>D</bold> right <abbrev xmlns:xlink="http://www.w3.org/1999/xlink" xlink:title="maxilliped 3" id="ABBRID0EZEAE" xlink:type="simple">Mxp3</abbrev> ischium and merus, lateral view. Scale bars: 2.0 mm (<bold>A, B</bold>); 1.0 mm (<bold>C, D</bold>).</p></caption><graphic xmlns:xlink="http://www.w3.org/1999/xlink" xlink:href="zookeys-1188-091_article-114984__-g001.jpg" position="float" orientation="portrait" xlink:type="simple" id="oo_961264.jpg"><uri content-type="original_file" xlink:type="simple">https://binary.pensoft.net/fig/961264</uri></graphic></fig><p><bold><italic>Thoracic sternum</italic></bold>: 0.6× as wide as long. Sternite III with median shallow notch. Sternite IV with anterior part as wide than sternite III, with some short striae. Sternites IV–VI with a few striae on lateral sides. Sternite III ~ 5× as wide as long; sternite IV nearly 2.5× as wide as long, and 2× as wide as sternite III.</p><p><bold><italic>Pleon</italic></bold>: Tergites II and III each with four spines on anterior margin; tergite IV with two median spines on anterior ridge and median spine on posterior ridge.</p><fig id="F2" position="float" orientation="portrait"><object-id xmlns:xlink="http://www.w3.org/1999/xlink" content-type="doi" xlink:type="simple">10.3897/zookeys.1188.114984.figure2</object-id><object-id xmlns:xlink="http://www.w3.org/1999/xlink" content-type="arpha" xlink:type="simple">8805D6C5-9B96-55DD-B0E8-AAA23FA2A988</object-id><label>Figure 2.</label><caption><p><italic><tp:taxon-name><tp:taxon-name-part taxon-name-part-type="genus" reg="Garymunida">Garymunida</tp:taxon-name-part><tp:taxon-name-part taxon-name-part-type="species" reg="namora">namora</tp:taxon-name-part></tp:taxon-name></italic> sp. nov., male holotype, 13.9 mm (<named-content xmlns:xlink="http://www.w3.org/1999/xlink" content-type="dwc:institutional_code" xlink:title="Muséum national d’Histoire naturelle, Paris" xlink:href="http://grbio.org/institution/museum-national-dhistoire-naturelle-2" xlink:type="simple">MNHN</named-content>-IU-2021-9330), New Caledonia <bold>A</bold> right <abbrev xmlns:xlink="http://www.w3.org/1999/xlink" xlink:title="pereopods 1" id="ABBRID0ENGAE" xlink:type="simple">P1</abbrev>, merus and carpus, dorsal view <bold>B</bold> right <abbrev xmlns:xlink="http://www.w3.org/1999/xlink" xlink:title="pereopods 1" id="ABBRID0ETGAE" xlink:type="simple">P1</abbrev>, palm and fingers, dorsal view <bold>C</bold> right <abbrev xmlns:xlink="http://www.w3.org/1999/xlink" xlink:title="pereopods 2" id="ABBRID0EZGAE" xlink:type="simple">P2</abbrev>, merus and carpus, lateral view <bold>D</bold> right <abbrev xmlns:xlink="http://www.w3.org/1999/xlink" xlink:title="pereopods 2" id="ABBRID0E6GAE" xlink:type="simple">P2</abbrev>, propodus and dactylus, lateral view <bold>E</bold> right <abbrev xmlns:xlink="http://www.w3.org/1999/xlink" xlink:title="pereopods 3" id="ABBRID0EFHAE" xlink:type="simple">P3</abbrev>, merus and carpus, lateral view <bold>F</bold> right <abbrev xmlns:xlink="http://www.w3.org/1999/xlink" xlink:title="pereopods 3" id="ABBRID0ELHAE" xlink:type="simple">P3</abbrev>, propodus and dactylus, lateral view <bold>G</bold> right <abbrev xmlns:xlink="http://www.w3.org/1999/xlink" xlink:title="pereopods 4" id="ABBRID0ERHAE" xlink:type="simple">P4</abbrev>, merus and carpus, lateral view <bold>H</bold> right <abbrev xmlns:xlink="http://www.w3.org/1999/xlink" xlink:title="pereopods 4" id="ABBRID0EXHAE" xlink:type="simple">P4</abbrev>, propodus and dactylus, lateral view. Scale bar: 10.0 mm.</p></caption><graphic xmlns:xlink="http://www.w3.org/1999/xlink" xlink:href="zookeys-1188-091_article-114984__-g002.jpg" position="float" orientation="portrait" xlink:type="simple" id="oo_961265.jpg"><uri content-type="original_file" xlink:type="simple">https://binary.pensoft.net/fig/961265</uri></graphic></fig><p><bold><italic>Eye</italic></bold>: Large, cornea dilated, maximum corneal diameter ~ 0.4 distance between bases of anterolateral spines.</p><p><bold><italic>Antennule</italic></bold>: Article 1 (distal spines excluded), ~ 1/4 carapace length, slightly overreaching cornea, with two distal spines, mesial spine longer than lateral spine; two spines on lateral margin, proximal one small, located at midlength of segment, distal one long, not overreaching distolateral spine.</p><p><bold><italic>Antenna</italic></bold>: Article 1 with one short process on mesial margin, reaching end of article 2; article 2 with two distal spines, mesial spine shorter than lateral spine, reaching midlength of article 3; article 3 with distomesial spine; article 4 unarmed.</p><p><bold><italic><abbrev xmlns:xlink="http://www.w3.org/1999/xlink" xlink:title="maxilliped 3" id="ABBRID0E1IAE" xlink:type="simple">Mxp3</abbrev></italic></bold>: Ischium ~ 2× length of merus measured along dorsal margin, distoventrally bearing strong spine. Merus with one strong median spine on flexor margin; extensor margin unarmed.</p><p><bold><italic><abbrev xmlns:xlink="http://www.w3.org/1999/xlink" xlink:title="pereopods 1" id="ABBRID0EEJAE" xlink:type="simple">P1</abbrev></italic></bold>: 3.0× carapace length, with scattered long plumose setae. Merus with row of mesial spines; a few small, scattered spines on dorsal side. Carpus 5× as long as broad; with spines along mesial margin and a few minute spines on dorsal side. Palm 7.5× as long as broad, with a few small dorsal spines; one or two spines along mesial and lateral margins. Fingers 0.8× palm length.</p><p><bold><italic><abbrev xmlns:xlink="http://www.w3.org/1999/xlink" xlink:title="pereopods 2" id="ABBRID0EOJAE" xlink:type="simple">P2</abbrev>–<abbrev xmlns:xlink="http://www.w3.org/1999/xlink" xlink:title="pereopods 4" id="ABBRID0ESJAE" xlink:type="simple">P4</abbrev></italic></bold>: Long and slender, with numerous long non-plumose and non-iridescent setae along extensor margin of articles. <abbrev xmlns:xlink="http://www.w3.org/1999/xlink" xlink:title="pereopods 2" id="ABBRID0EXJAE" xlink:type="simple">P2</abbrev> 3.0× carapace length. Meri slightly shorter posteriorly (<abbrev xmlns:xlink="http://www.w3.org/1999/xlink" xlink:title="pereopods 2" id="ABBRID0E2JAE" xlink:type="simple">P2</abbrev> merus as long as <abbrev xmlns:xlink="http://www.w3.org/1999/xlink" xlink:title="pereopods 3" id="ABBRID0E6JAE" xlink:type="simple">P3</abbrev> merus; <abbrev xmlns:xlink="http://www.w3.org/1999/xlink" xlink:title="pereopods 3" id="ABBRID0EDKAE" xlink:type="simple">P3</abbrev> merus 0.9 length of <abbrev xmlns:xlink="http://www.w3.org/1999/xlink" xlink:title="pereopods 4" id="ABBRID0EHKAE" xlink:type="simple">P4</abbrev> merus); <abbrev xmlns:xlink="http://www.w3.org/1999/xlink" xlink:title="pereopods 2" id="ABBRID0ELKAE" xlink:type="simple">P2</abbrev> merus 1.5× carapace length, 13.0–13.5× as long as broad, 1.4× longer than <abbrev xmlns:xlink="http://www.w3.org/1999/xlink" xlink:title="pereopods 2" id="ABBRID0EPKAE" xlink:type="simple">P2</abbrev> propodus; <abbrev xmlns:xlink="http://www.w3.org/1999/xlink" xlink:title="pereopods 3" id="ABBRID0ETKAE" xlink:type="simple">P3</abbrev> merus 12.5× as long as broad; <abbrev xmlns:xlink="http://www.w3.org/1999/xlink" xlink:title="pereopods 4" id="ABBRID0EXKAE" xlink:type="simple">P4</abbrev> merus 11.5× as long as broad. Extensor and flexor margins of <abbrev xmlns:xlink="http://www.w3.org/1999/xlink" xlink:title="pereopods 2" id="ABBRID0E2KAE" xlink:type="simple">P2</abbrev>–<abbrev xmlns:xlink="http://www.w3.org/1999/xlink" xlink:title="pereopods 4" id="ABBRID0E6KAE" xlink:type="simple">P4</abbrev> meri with row of 9–11 and 6–10 spines, respectively, proximally diminishing spines; lateral sides unarmed, more squamate in <abbrev xmlns:xlink="http://www.w3.org/1999/xlink" xlink:title="pereopods 4" id="ABBRID0EDLAE" xlink:type="simple">P4</abbrev>. <abbrev xmlns:xlink="http://www.w3.org/1999/xlink" xlink:title="pereopods 2" id="ABBRID0EHLAE" xlink:type="simple">P2</abbrev>–<abbrev xmlns:xlink="http://www.w3.org/1999/xlink" xlink:title="pereopods 4" id="ABBRID0ELLAE" xlink:type="simple">P4</abbrev> carpi with 2–4 spines on extensor margin; lateral surface with several granules sub-paralleling extensor margin; flexor margin with distal spine. Propodi 14.5–17.0× as long as broad; extensor margin unarmed; flexor margin with 7–9 slender movable spines, distal end without fixed spine. Dactyli slender, length 0.4 that of propodi; flexor margin with 13–17 movable spinules, proximal and distal fourth unarmed, without a spinule at the base of the unguis; <abbrev xmlns:xlink="http://www.w3.org/1999/xlink" xlink:title="pereopods 2" id="ABBRID0EPLAE" xlink:type="simple">P2</abbrev> dactylus 8.2× as long as wide.</p></tp:treatment-sec><tp:treatment-sec sec-type="Genetic data" id="SECID0ETLAE"><title>Genetic data.</title><p>COI, 16S.</p></tp:treatment-sec><tp:treatment-sec sec-type="etymology" id="SECID0EYLAE"><title>Etymology.</title><p>"<italic><tp:taxon-name><tp:taxon-name-part taxon-name-part-type="genus" reg="Namora">Namora</tp:taxon-name-part></tp:taxon-name></italic>" is a mythological woman participating in the creation of New Guinea. Used as noun in apposition.</p></tp:treatment-sec><tp:treatment-sec sec-type="remarks" id="SECID0EFMAE"><title>Remarks.</title><p>The closest species to the new species is <italic><tp:taxon-name><tp:taxon-name-part taxon-name-part-type="genus" reg="Garymunida">G.</tp:taxon-name-part><tp:taxon-name-part taxon-name-part-type="species" reg="procera">procera</tp:taxon-name-part></tp:taxon-name></italic> (Ahyong &amp; Poore, 2004), from New Caledonia, Queensland, New South Wales and New Zealand, <italic><tp:taxon-name><tp:taxon-name-part taxon-name-part-type="genus" reg="Garymunida">G.</tp:taxon-name-part><tp:taxon-name-part taxon-name-part-type="species" reg="imitata">imitata</tp:taxon-name-part></tp:taxon-name></italic> (Macpherson, 2006), from French Polynesia, and <italic><tp:taxon-name><tp:taxon-name-part taxon-name-part-type="genus" reg="Garymunida">G.</tp:taxon-name-part><tp:taxon-name-part taxon-name-part-type="species" reg="soelae">soelae</tp:taxon-name-part></tp:taxon-name></italic> (Baba, 1986), from Kyushu-Palau Ridge, Taiwan, Indonesia, SW Australia, and Fiji. These species have the pleomere IV tergite armed with median spine on posterior transverse ridge, the article 1 of the antennal peduncle with moderate-sized process, not reaching article 4, and a pair of protogastric spines behind median pair of epigastric spines. However, the new species differ easily from the other three species in the following characters:</p><list list-type="bullet"><list-item><p>The cardiac region is unarmed in the new species, whereas there are some median spines in the other three species.
</p></list-item><list-item><p>The posterior ridge of the carapace has two median spines in 
                                <italic><tp:taxon-name><tp:taxon-name-part taxon-name-part-type="genus" reg="Garymunida">G.</tp:taxon-name-part><tp:taxon-name-part taxon-name-part-type="species" reg="namora">namora</tp:taxon-name-part></tp:taxon-name></italic>, whereas there are six spines in the other three species.
                            </p></list-item><list-item><p>The divergences between 
                                <italic><tp:taxon-name><tp:taxon-name-part taxon-name-part-type="genus" reg="Garymunida">G.</tp:taxon-name-part><tp:taxon-name-part taxon-name-part-type="species" reg="namora">namora</tp:taxon-name-part></tp:taxon-name></italic> and the morphologically or phylogenetically closest species are ~ 14% for COI (respect to 
                                <italic><tp:taxon-name><tp:taxon-name-part taxon-name-part-type="genus" reg="Garymunida">G.</tp:taxon-name-part><tp:taxon-name-part taxon-name-part-type="species" reg="imitata">imitata</tp:taxon-name-part></tp:taxon-name></italic>,
                                 <italic><tp:taxon-name><tp:taxon-name-part taxon-name-part-type="genus" reg="Garymunida">G.</tp:taxon-name-part><tp:taxon-name-part taxon-name-part-type="species" reg="procera">procera</tp:taxon-name-part></tp:taxon-name></italic> or 
                                <italic><tp:taxon-name><tp:taxon-name-part taxon-name-part-type="genus" reg="Garymunida">G.</tp:taxon-name-part><tp:taxon-name-part taxon-name-part-type="species" reg="longipes">longipes</tp:taxon-name-part></tp:taxon-name></italic>). These values drop to 6.1–8.6% when 16S is analysed and comparisons are made respect to 
                                <italic><tp:taxon-name><tp:taxon-name-part taxon-name-part-type="genus" reg="Garymunida">G.</tp:taxon-name-part><tp:taxon-name-part taxon-name-part-type="species" reg="simillima">simillima</tp:taxon-name-part></tp:taxon-name></italic>,
                                 <italic><tp:taxon-name><tp:taxon-name-part taxon-name-part-type="genus" reg="Garymunida">G.</tp:taxon-name-part><tp:taxon-name-part taxon-name-part-type="species" reg="imitata">imitata</tp:taxon-name-part></tp:taxon-name></italic>,
                                 <italic><tp:taxon-name><tp:taxon-name-part taxon-name-part-type="genus" reg="Garymunida">G.</tp:taxon-name-part><tp:taxon-name-part taxon-name-part-type="species" reg="laurentae">laurentae</tp:taxon-name-part></tp:taxon-name></italic>,
                                 <italic><tp:taxon-name><tp:taxon-name-part taxon-name-part-type="genus" reg="Garymunida">G.</tp:taxon-name-part><tp:taxon-name-part taxon-name-part-type="species" reg="procera">procera</tp:taxon-name-part></tp:taxon-name></italic>, or 
                                <italic><tp:taxon-name><tp:taxon-name-part taxon-name-part-type="genus" reg="Garymunida">G.</tp:taxon-name-part><tp:taxon-name-part taxon-name-part-type="species" reg="longipes">longipes</tp:taxon-name-part></tp:taxon-name></italic>.
                            </p></list-item></list></tp:treatment-sec><tp:treatment-sec sec-type="distribution" id="SECID0EBRAE"><title>Distribution.</title><p>Papua-New Guinea and New Caledonia, between 515 and 812 m.</p></tp:treatment-sec><ref-list><ref id="B14"><mixed-citation xmlns:xlink="http://www.w3.org/1999/xlink" xlink:type="simple"><person-group><name name-style="western"><surname>Machordom</surname><given-names>A</given-names></name><name name-style="western"><surname>Ahyong</surname><given-names>ST</given-names></name><name name-style="western"><surname>Andreakis</surname><given-names>N</given-names></name><name name-style="western"><surname>Baba</surname><given-names>K</given-names></name><name name-style="western"><surname>Buckley</surname><given-names>D</given-names></name><name name-style="western"><surname>García-Giménez</surname><given-names>R</given-names></name><name name-style="western"><surname>McCallum</surname><given-names>A</given-names></name><name name-style="western"><surname>Rodríguez-Flores</surname><given-names>PC</given-names></name><name name-style="western"><surname>Macpherson</surname><given-names>E</given-names></name></person-group> (<year>2022</year>) <article-title>Deconstructing the squat lobster genus <italic><tp:taxon-name><tp:taxon-name-part taxon-name-part-type="genus">Munida</tp:taxon-name-part></tp:taxon-name></italic> to reconstruct the evolutionary history and taxonomy of the family <tp:taxon-name><tp:taxon-name-part taxon-name-part-type="family">Munididae</tp:taxon-name-part></tp:taxon-name> (<tp:taxon-name><tp:taxon-name-part taxon-name-part-type="subphylum">Crustacea</tp:taxon-name-part></tp:taxon-name>, <tp:taxon-name><tp:taxon-name-part taxon-name-part-type="infraorder">Anomura</tp:taxon-name-part></tp:taxon-name>, <tp:taxon-name><tp:taxon-name-part taxon-name-part-type="superfamily">Galatheoidea</tp:taxon-name-part></tp:taxon-name>).</article-title><source>Invertebrate Systematics</source><volume>36</volume>: <fpage>926</fpage>–<lpage>970</lpage>. <ext-link xlink:href="10.1071/IS22013" ext-link-type="doi" xlink:type="simple">https://doi.org/10.1071/IS22013</ext-link></mixed-citation></ref></ref-list></tp:taxon-treatment>
