# Supplementary material for: ﻿DNA barcoding and morphology revealed the existence of seven new species of squat lobsters in the family Munididae (Decapoda, Galatheoidea) in the southwestern Pacific
Source: Zookeys. 2024 Jan 3;1188:91–123. doi: 10.3897/zookeys.1188.114984 (PMC10782442; doi:10.3897/zookeys.1188.114984)
Supplement: XML Treatment for Trapezionida brachytes [file zookeys.1188.114984-treatment2.xml]

<!DOCTYPE tp:taxon-treatment
  PUBLIC "-//TaxonX//DTD Taxonomic Treatment Publishing DTD v0 20100105//EN" "tax-treatment-NSO.dtd">
<tp:taxon-treatment xmlns:tp="http://www.plazi.org/taxpub"><tp:treatment-meta><kwd-group><label>Taxon classification</label><kwd>
                <named-content content-type="kingdom">Animalia</named-content>
              </kwd><kwd>
                <named-content content-type="order">Decapoda</named-content>
              </kwd><kwd>
                <named-content content-type="family">Munididae</named-content>
              </kwd></kwd-group><mixed-citation publication-type="journal"><person-group><name><surname>Macpherson</surname><given-names>Enrique</given-names></name><name><surname>Rodríguez-Flores</surname><given-names>Paula C.</given-names></name><name><surname>Machordom</surname><given-names>Annie</given-names></name></person-group><article-title>﻿DNA barcoding and morphology revealed the existence of seven new species of squat lobsters in the family <tp:taxon-name><tp:taxon-name-part taxon-name-part-type="family">Munididae</tp:taxon-name-part></tp:taxon-name> (<tp:taxon-name><tp:taxon-name-part taxon-name-part-type="order">Decapoda</tp:taxon-name-part></tp:taxon-name>, <tp:taxon-name><tp:taxon-name-part taxon-name-part-type="superfamily">Galatheoidea</tp:taxon-name-part></tp:taxon-name>) in the southwestern Pacific</article-title><source>Zookeys</source><day>03</day><month>01</month><year>2024</year><volume>1188</volume><fpage>91</fpage><lpage>123</lpage><pub-id pub-id-type="doi">10.3897/zookeys.1188.114984</pub-id></mixed-citation></tp:treatment-meta><tp:nomenclature><label>﻿</label><tp:taxon-name>
              <object-id xmlns:xlink="http://www.w3.org/1999/xlink" content-type="arpha" xlink:type="simple">7A3104AF-AFBF-50AF-970D-55A6CE38E641</object-id>
              <tp:taxon-name-part taxon-name-part-type="genus" reg="Trapezionida">Trapezionida</tp:taxon-name-part>
              <tp:taxon-name-part taxon-name-part-type="species" reg="brachytes">brachytes</tp:taxon-name-part>
            </tp:taxon-name><tp:taxon-authority>(Macpherson, 1994)</tp:taxon-authority><xref ref-type="fig" rid="F3">Fig. 3</xref><tp:nomenclature-citation-list><tp:nomenclature-citation><tp:taxon-name>
                  <tp:taxon-name-part taxon-name-part-type="genus" reg="Munida">Munida</tp:taxon-name-part>
                  <tp:taxon-name-part taxon-name-part-type="species" reg="brachytes">brachytes</tp:taxon-name-part>
                </tp:taxon-name><comment><xref ref-type="bibr" rid="B15">Macpherson 1994</xref>: 450, fig. 8. — <xref ref-type="bibr" rid="B4">Baba 2005</xref>: 260. — <xref ref-type="bibr" rid="B6">Baba et al. 2008</xref>: 89.</comment></tp:nomenclature-citation><tp:nomenclature-citation><tp:taxon-name>
                  <tp:taxon-name-part taxon-name-part-type="genus" reg="Trapezionida">Trapezionida</tp:taxon-name-part>
                  <tp:taxon-name-part taxon-name-part-type="uncertainty-rank">aff.</tp:taxon-name-part>
                  <tp:taxon-name-part taxon-name-part-type="species" reg="apheles">apheles</tp:taxon-name-part>
                </tp:taxon-name><comment>: <xref ref-type="bibr" rid="B14">Machordom et al. 2022</xref>: table 2, suppl. figs S1–S6.</comment></tp:nomenclature-citation></tp:nomenclature-citation-list></tp:nomenclature><tp:treatment-sec sec-type="material" id="SECID0ELUAE"><title>Material.</title><p><bold><italic>Holotype</italic></bold>: New Caledonia, Smib 5 Stn 86, 13 September 1989, <named-content xmlns:xlink="http://www.w3.org/1999/xlink" content-type="dwc:verbatimCoordinates" xlink:type="simple"><named-content content-type="geo-json" specific-use="{&#34;type&#34;:&#34;Point&#34;,&#34;coordinates&#34;:[168.713333,-22.330000]}" id="NCID0EZUAE" xlink:type="simple">22°19.8´S, 168°42.8´E</named-content></named-content>, 320 m: male, 3.7 mm (<named-content xmlns:xlink="http://www.w3.org/1999/xlink" content-type="dwc:institutional_code" xlink:title="Muséum national d’Histoire naturelle, Paris" xlink:href="http://grbio.org/institution/museum-national-dhistoire-naturelle-2" xlink:type="simple">MNHN</named-content> Ga 2580).</p><p>New Caledonia, Chesterfield Islands. Ebisco Stn CP2495, 6 October 2005, <named-content xmlns:xlink="http://www.w3.org/1999/xlink" content-type="dwc:verbatimCoordinates" xlink:type="simple"><named-content content-type="geo-json" specific-use="{&#34;type&#34;:&#34;Point&#34;,&#34;coordinates&#34;:[159.715000,-24.735167]}" id="NCID0EHVAE" xlink:type="simple">24°44.11'S, 159°42.9'E</named-content></named-content>, 217–350 m: 1 male, 4.4 mm (<named-content xmlns:xlink="http://www.w3.org/1999/xlink" content-type="dwc:institutional_code" xlink:title="Muséum national d’Histoire naturelle, Paris" xlink:href="http://grbio.org/institution/museum-national-dhistoire-naturelle-2" xlink:type="simple">MNHN</named-content>- IU-2016-5803). — Stn DW2526, 9 October 2005, <named-content xmlns:xlink="http://www.w3.org/1999/xlink" content-type="dwc:verbatimCoordinates" xlink:type="simple"><named-content content-type="geo-json" specific-use="{&#34;type&#34;:&#34;Point&#34;,&#34;coordinates&#34;:[159.381500,-22.791533]}" id="NCID0ETVAE" xlink:type="simple">22°47.492'S, 159°22.890'E</named-content></named-content>, 340–355 m: 1 male, 4.4 mm (<named-content xmlns:xlink="http://www.w3.org/1999/xlink" content-type="dwc:institutional_code" xlink:title="Muséum national d’Histoire naturelle, Paris" xlink:href="http://grbio.org/institution/museum-national-dhistoire-naturelle-2" xlink:type="simple">MNHN</named-content>-IU-2013-19882). Kanadeep 1 Stn DW5006, 19 September 2017, <named-content xmlns:xlink="http://www.w3.org/1999/xlink" content-type="dwc:verbatimCoordinates" xlink:type="simple"><named-content content-type="geo-json" specific-use="{&#34;type&#34;:&#34;Point&#34;,&#34;coordinates&#34;:[159.316667,-22.116667]}" id="NCID0E6VAE" xlink:type="simple">22°07'S, 159°19'E</named-content></named-content>, 340–550 m: 1 ovigerous female, 4.5 mm, 1 female, 4.4 mm (<named-content xmlns:xlink="http://www.w3.org/1999/xlink" content-type="dwc:institutional_code" xlink:title="Muséum national d’Histoire naturelle, Paris" xlink:href="http://grbio.org/institution/museum-national-dhistoire-naturelle-2" xlink:type="simple">MNHN</named-content>-IU-2017-2519). — Stn DW5011, 19 September 2017, <named-content xmlns:xlink="http://www.w3.org/1999/xlink" content-type="dwc:verbatimCoordinates" xlink:type="simple"><named-content content-type="geo-json" specific-use="{&#34;type&#34;:&#34;Point&#34;,&#34;coordinates&#34;:[159.050000,-22.216667]}" id="NCID0ELWAE" xlink:type="simple">22°13'S, 159°03'E</named-content></named-content>, 320–350 m: 1 male, 5.2 mm (<named-content xmlns:xlink="http://www.w3.org/1999/xlink" content-type="dwc:institutional_code" xlink:title="Muséum national d’Histoire naturelle, Paris" xlink:href="http://grbio.org/institution/museum-national-dhistoire-naturelle-2" xlink:type="simple">MNHN</named-content>-IU-2014-13918), 1 female, 3.7 mm (<named-content xmlns:xlink="http://www.w3.org/1999/xlink" content-type="dwc:institutional_code" xlink:title="Muséum national d’Histoire naturelle, Paris" xlink:href="http://grbio.org/institution/museum-national-dhistoire-naturelle-2" xlink:type="simple">MNHN</named-content>-IU-2017-2926).</p><fig id="F3" position="float" orientation="portrait"><object-id xmlns:xlink="http://www.w3.org/1999/xlink" content-type="doi" xlink:type="simple">10.3897/zookeys.1188.114984.figure3</object-id><object-id xmlns:xlink="http://www.w3.org/1999/xlink" content-type="arpha" xlink:type="simple">C6731A12-AFE0-5033-A6FD-DA459B26B589</object-id><label>Figure 3.</label><caption><p><italic><tp:taxon-name><tp:taxon-name-part taxon-name-part-type="genus" reg="Trapezionida">Trapezionida</tp:taxon-name-part><tp:taxon-name-part taxon-name-part-type="species" reg="brachytes">brachytes</tp:taxon-name-part></tp:taxon-name></italic> (Macpherson, 1994), female, 3.7 mm (<named-content xmlns:xlink="http://www.w3.org/1999/xlink" content-type="dwc:institutional_code" xlink:title="Muséum national d’Histoire naturelle, Paris" xlink:href="http://grbio.org/institution/museum-national-dhistoire-naturelle-2" xlink:type="simple">MNHN</named-content>-IU-2017-2926), New Caledonia <bold>A</bold> carapace and pleon, dorsal view <bold>B</bold> sternal plastron <bold>C</bold> cephalic region, showing antennular and antennal peduncles, ventral view <bold>D</bold> right <abbrev xmlns:xlink="http://www.w3.org/1999/xlink" xlink:title="maxilliped 3" id="ABBRID0EXXAE" xlink:type="simple">Mxp3</abbrev> ischium and merus, lateral view <bold>E</bold> right <abbrev xmlns:xlink="http://www.w3.org/1999/xlink" xlink:title="pereopods 1" id="ABBRID0E4XAE" xlink:type="simple">P1</abbrev>, dorsal view <bold>F</bold> right <abbrev xmlns:xlink="http://www.w3.org/1999/xlink" xlink:title="pereopods 2" id="ABBRID0EDYAE" xlink:type="simple">P2</abbrev>, lateral view <bold>G</bold> dactylus of right <abbrev xmlns:xlink="http://www.w3.org/1999/xlink" xlink:title="pereopods 2" id="ABBRID0EJYAE" xlink:type="simple">P2</abbrev>, lateral view <bold>H</bold> right <abbrev xmlns:xlink="http://www.w3.org/1999/xlink" xlink:title="pereopods 3" id="ABBRID0EPYAE" xlink:type="simple">P3</abbrev>, lateral view <bold>I</bold> right <abbrev xmlns:xlink="http://www.w3.org/1999/xlink" xlink:title="pereopods 4" id="ABBRID0EVYAE" xlink:type="simple">P4</abbrev>, lateral view. Scale bars: 1.0 mm (<bold>A, E, F, H, I</bold>); 0.5 mm (<bold>B, C, D, G</bold>).</p></caption><graphic xmlns:xlink="http://www.w3.org/1999/xlink" xlink:href="zookeys-1188-091_article-114984__-g003.jpg" position="float" orientation="portrait" xlink:type="simple" id="oo_961266.jpg"><uri content-type="original_file" xlink:type="simple">https://binary.pensoft.net/fig/961266</uri></graphic></fig></tp:treatment-sec><tp:treatment-sec sec-type="diagnosis" id="SECID0ECZAE"><title>Diagnosis.</title><p>(modified from <xref ref-type="bibr" rid="B15">Macpherson 1994</xref>) Carapace slightly longer than broad, with a few secondary striae between main transverse ridges. Gastric region with three or four pairs of epigastric spines. Parahepatic, branchial dorsal and postcervical spines absent. Frontal margins transverse. Lateral margins slightly convex. First lateral spine slightly mesial to anterolateral angle, short, clearly not reaching level of sinus between rostrum and supraocular spines. Branchial margins with five minute spines, posterior spines sometimes obsolescent. Rostrum spiniform. Supraocular spines short, not reaching midlength of rostrum and clearly not reaching end of cornea. Surface of thoracic sternum smooth; sternite IV trapezoidal, anterior margin contiguous to sternite III along ¾ of its length. Pleomere tergites unarmed, tergites II and III each with one transverse ridge on tergite behind anterior ridge. Cornea much wider than peduncle. Antennular article 1 with two well-developed distal spines, distomesial spine as long as or shorter than distolateral. Antennal article 1 with short distomesial spine nearly reaching midlength of article 2; article 2 with distomesial and distolateral spines reaching or nearly reaching end of article 3. Extensor margin of <abbrev xmlns:xlink="http://www.w3.org/1999/xlink" xlink:title="maxilliped 3" id="ABBRID0EMZAE" xlink:type="simple">Mxp3</abbrev> merus unarmed. <abbrev xmlns:xlink="http://www.w3.org/1999/xlink" xlink:title="pereopods 1" id="ABBRID0EQZAE" xlink:type="simple">P1</abbrev> palm with well-developed spines along lateral and mesial margins continuing along fixed and movable fingers, respectively. Extensor margins of <abbrev xmlns:xlink="http://www.w3.org/1999/xlink" xlink:title="pereopods 2" id="ABBRID0EUZAE" xlink:type="simple">P2</abbrev>–<abbrev xmlns:xlink="http://www.w3.org/1999/xlink" xlink:title="pereopods 4" id="ABBRID0EYZAE" xlink:type="simple">P4</abbrev> meri unarmed, one distal spine only; flexor margins with some well-developed spines followed proximally by several eminences; <abbrev xmlns:xlink="http://www.w3.org/1999/xlink" xlink:title="pereopods 2" id="ABBRID0E3ZAE" xlink:type="simple">P2</abbrev>–<abbrev xmlns:xlink="http://www.w3.org/1999/xlink" xlink:title="pereopods 4" id="ABBRID0EA1AE" xlink:type="simple">P4</abbrev> dactyli slender, as long as or slightly shorter than propodi; with movable spinules along nearly entire flexor margin, with ultimate spinule near unguis (sometimes lost, as in holotype); <abbrev xmlns:xlink="http://www.w3.org/1999/xlink" xlink:title="pereopods 2" id="ABBRID0EE1AE" xlink:type="simple">P2</abbrev> dactylus 5.5–6.3× as long as wide; <abbrev xmlns:xlink="http://www.w3.org/1999/xlink" xlink:title="pereopods 4" id="ABBRID0EI1AE" xlink:type="simple">P4</abbrev> merus &gt; ½ length of <abbrev xmlns:xlink="http://www.w3.org/1999/xlink" xlink:title="pereopods 2" id="ABBRID0EM1AE" xlink:type="simple">P2</abbrev> merus.</p></tp:treatment-sec><tp:treatment-sec sec-type="Genetic data" id="SECID0EQ1AE"><title>Genetic data.</title><p>COI, 16S.</p></tp:treatment-sec><tp:treatment-sec sec-type="remarks" id="SECID0EV1AE"><title>Remarks.</title><p><italic><tp:taxon-name><tp:taxon-name-part taxon-name-part-type="genus" reg="Trapezionida">Trapezionida</tp:taxon-name-part><tp:taxon-name-part taxon-name-part-type="species" reg="brachytes">brachytes</tp:taxon-name-part></tp:taxon-name></italic> was only known by one male collected in New Caledonia. The new material collected in New Caledonia and Chesterfield Islands agree quite well with the holotype, although the distomesial spine of the antennular article 1 is shorter than the distolateral spine (subequal in the holotype). Furthermore, the distalmost movable spinule along the flexor margin of the <abbrev xmlns:xlink="http://www.w3.org/1999/xlink" xlink:title="pereopods 2" id="ABBRID0EG2AE" xlink:type="simple">P2</abbrev>–<abbrev xmlns:xlink="http://www.w3.org/1999/xlink" xlink:title="pereopods 4" id="ABBRID0EK2AE" xlink:type="simple">P4</abbrev> dactyli can be lost (although the insertion point is always present). Therefore, these characters should be considered with caution because these spines/spinules can be broken or regenerating in some specimens.</p><p>Morphologically and genetically the closest species of <italic><tp:taxon-name><tp:taxon-name-part taxon-name-part-type="genus" reg="Trapezionida">T.</tp:taxon-name-part><tp:taxon-name-part taxon-name-part-type="species" reg="brachytes">brachytes</tp:taxon-name-part></tp:taxon-name></italic> is <italic><tp:taxon-name><tp:taxon-name-part taxon-name-part-type="genus" reg="Trapezionida">T.</tp:taxon-name-part><tp:taxon-name-part taxon-name-part-type="species" reg="stia">stia</tp:taxon-name-part></tp:taxon-name></italic> (Macpherson, 1994), also known from New Caledonia and Chesterfield islands.</p><p><italic><tp:taxon-name><tp:taxon-name-part taxon-name-part-type="genus" reg="Trapezionida">Trapezionida</tp:taxon-name-part><tp:taxon-name-part taxon-name-part-type="species" reg="stia">stia</tp:taxon-name-part></tp:taxon-name></italic> and <italic><tp:taxon-name><tp:taxon-name-part taxon-name-part-type="genus" reg="Trapezionida">T.</tp:taxon-name-part><tp:taxon-name-part taxon-name-part-type="species" reg="brachytes">brachytes</tp:taxon-name-part></tp:taxon-name></italic> can be distinguished by the following characters:</p><list list-type="bullet"><list-item><p>Pleomeres III and IV tergites have an additional ridge behind the anterior ridge in 
                                <italic><tp:taxon-name><tp:taxon-name-part taxon-name-part-type="genus" reg="Trapezionida">T.</tp:taxon-name-part><tp:taxon-name-part taxon-name-part-type="species" reg="stia">stia</tp:taxon-name-part></tp:taxon-name></italic>, whereas these additional ridges are absent in the new species.
                            </p></list-item><list-item><p>P2–P4 dactyli are shorter and stouter in 
                                <italic><tp:taxon-name><tp:taxon-name-part taxon-name-part-type="genus" reg="Trapezionida">T.</tp:taxon-name-part><tp:taxon-name-part taxon-name-part-type="species" reg="stia">stia</tp:taxon-name-part></tp:taxon-name></italic> than in 
                                <italic><tp:taxon-name><tp:taxon-name-part taxon-name-part-type="genus" reg="Trapezionida">T.</tp:taxon-name-part><tp:taxon-name-part taxon-name-part-type="species" reg="brachytes">brachytes</tp:taxon-name-part></tp:taxon-name></italic>. The dactyli are ~ 2/3 the propodi length in 
                                <italic><tp:taxon-name><tp:taxon-name-part taxon-name-part-type="genus" reg="Trapezionida">T.</tp:taxon-name-part><tp:taxon-name-part taxon-name-part-type="species" reg="stia">stia</tp:taxon-name-part></tp:taxon-name></italic>, whereas they are as long as or slightly shorter than propodi in 
                                <italic><tp:taxon-name><tp:taxon-name-part taxon-name-part-type="genus" reg="Trapezionida">T.</tp:taxon-name-part><tp:taxon-name-part taxon-name-part-type="species" reg="brachytes">brachytes</tp:taxon-name-part></tp:taxon-name></italic>. The P2 dactylus is 6.1–6.3× as long as wide in the new species, instead of 4× in 
                                <italic><tp:taxon-name><tp:taxon-name-part taxon-name-part-type="genus" reg="Trapezionida">T.</tp:taxon-name-part><tp:taxon-name-part taxon-name-part-type="species" reg="stia">stia</tp:taxon-name-part></tp:taxon-name></italic>. Finally, the terminal 1/3 of the flexor margin of the dactyli are unarmed in 
                                <italic><tp:taxon-name><tp:taxon-name-part taxon-name-part-type="genus" reg="Trapezionida">T.</tp:taxon-name-part><tp:taxon-name-part taxon-name-part-type="species" reg="stia">stia</tp:taxon-name-part></tp:taxon-name></italic>, whereas there are spines along the entire margin in 
                                <italic><tp:taxon-name><tp:taxon-name-part taxon-name-part-type="genus" reg="Trapezionida">T.</tp:taxon-name-part><tp:taxon-name-part taxon-name-part-type="species" reg="brachytes">brachytes</tp:taxon-name-part></tp:taxon-name></italic>.
                            </p></list-item><list-item><p>Genetically 
                                <italic><tp:taxon-name><tp:taxon-name-part taxon-name-part-type="genus" reg="Trapezionida">T.</tp:taxon-name-part><tp:taxon-name-part taxon-name-part-type="species" reg="brachytes">brachytes</tp:taxon-name-part></tp:taxon-name></italic> is different from 
                                <italic><tp:taxon-name><tp:taxon-name-part taxon-name-part-type="genus" reg="Trapezionida">T.</tp:taxon-name-part><tp:taxon-name-part taxon-name-part-type="species" reg="stia">stia</tp:taxon-name-part></tp:taxon-name></italic> (5.96% 16S) and (10.6% COI).
                            </p></list-item></list></tp:treatment-sec><tp:treatment-sec sec-type="distribution" id="SECID0EVAAG"><title>Distribution.</title><p>New Caledonia and Chesterfield Islands, between 310 and 550 m.</p></tp:treatment-sec><ref-list><ref id="B15"><mixed-citation xmlns:xlink="http://www.w3.org/1999/xlink" xlink:type="simple"><person-group><name name-style="western"><surname>Macpherson</surname><given-names>E</given-names></name></person-group> (<year>1994</year>) <article-title><tp:taxon-name><tp:taxon-name-part taxon-name-part-type="subphylum">Crustacea</tp:taxon-name-part></tp:taxon-name><tp:taxon-name><tp:taxon-name-part taxon-name-part-type="order">Decapoda</tp:taxon-name-part></tp:taxon-name>: Studies on the genus <italic><tp:taxon-name><tp:taxon-name-part taxon-name-part-type="genus">Munida</tp:taxon-name-part></tp:taxon-name></italic> Leach, 1820 (<tp:taxon-name><tp:taxon-name-part taxon-name-part-type="family">Galatheidae</tp:taxon-name-part></tp:taxon-name>) in New Caledonia and adjacent waters with descriptions of 56 new species.</article-title> In: <person-group><name name-style="western"><surname>Crosnier</surname><given-names>A</given-names></name></person-group> (<role>Ed.</role>) <issue-title>Résultats des Campagnes MUSORSTOM, volume 12.</issue-title><source>Mémoires du Muséum National d’Histoire Naturelle, Paris 161</source>, <fpage>421</fpage>–<lpage>569</lpage>.</mixed-citation></ref><ref id="B4"><mixed-citation xmlns:xlink="http://www.w3.org/1999/xlink" xlink:type="simple"><person-group><name name-style="western"><surname>Baba</surname><given-names>K</given-names></name></person-group> (<year>2005</year>) <article-title>Deep-sea chirostylid and galatheid crustaceans (<tp:taxon-name><tp:taxon-name-part taxon-name-part-type="order">Decapoda</tp:taxon-name-part></tp:taxon-name>: <tp:taxon-name><tp:taxon-name-part taxon-name-part-type="infraorder">Anomura</tp:taxon-name-part></tp:taxon-name>) from the Indo-West Pacific, with a list of species.</article-title><source><tp:taxon-name><tp:taxon-name-part taxon-name-part-type="genus">Galathea</tp:taxon-name-part></tp:taxon-name> Reports</source><volume>20</volume>: <fpage>1</fpage>–<lpage>317</lpage>.</mixed-citation></ref><ref id="B6"><mixed-citation xmlns:xlink="http://www.w3.org/1999/xlink" xlink:type="simple"><person-group><name name-style="western"><surname>Baba</surname><given-names>K</given-names></name><name name-style="western"><surname>Macpherson</surname><given-names>E</given-names></name><name name-style="western"><surname>Poore</surname><given-names>GCB</given-names></name><name name-style="western"><surname>Ahyong</surname><given-names>ST</given-names></name><name name-style="western"><surname>Bermudez</surname><given-names>A</given-names></name><name name-style="western"><surname>Cabezas</surname><given-names>P</given-names></name><name name-style="western"><surname>Lin</surname><given-names>C-W</given-names></name><name name-style="western"><surname>Nizinski</surname><given-names>M</given-names></name><name name-style="western"><surname>Rodrigues</surname><given-names>C</given-names></name><name name-style="western"><surname>Schnabel</surname><given-names>K</given-names></name></person-group> (<year>2008</year>) <article-title>Catalogue of squat lobsters of the world (<tp:taxon-name><tp:taxon-name-part taxon-name-part-type="subphylum">Crustacea</tp:taxon-name-part></tp:taxon-name>: <tp:taxon-name><tp:taxon-name-part taxon-name-part-type="order">Decapoda</tp:taxon-name-part></tp:taxon-name>: <tp:taxon-name><tp:taxon-name-part taxon-name-part-type="infraorder">Anomura</tp:taxon-name-part></tp:taxon-name> – families <tp:taxon-name><tp:taxon-name-part taxon-name-part-type="family">Chirostylidae</tp:taxon-name-part></tp:taxon-name>, <tp:taxon-name><tp:taxon-name-part taxon-name-part-type="family">Galatheidae</tp:taxon-name-part></tp:taxon-name> and <tp:taxon-name><tp:taxon-name-part taxon-name-part-type="family">Kiwaidae</tp:taxon-name-part></tp:taxon-name>).</article-title><source>Zootaxa</source><volume>1905</volume>(<issue>1</issue>): <fpage>1</fpage>–<lpage>220</lpage>. <ext-link xlink:href="10.11646/zootaxa.1905.1.1" ext-link-type="doi" xlink:type="simple">https://doi.org/10.11646/zootaxa.1905.1.1</ext-link></mixed-citation></ref><ref id="B14"><mixed-citation xmlns:xlink="http://www.w3.org/1999/xlink" xlink:type="simple"><person-group><name name-style="western"><surname>Machordom</surname><given-names>A</given-names></name><name name-style="western"><surname>Ahyong</surname><given-names>ST</given-names></name><name name-style="western"><surname>Andreakis</surname><given-names>N</given-names></name><name name-style="western"><surname>Baba</surname><given-names>K</given-names></name><name name-style="western"><surname>Buckley</surname><given-names>D</given-names></name><name name-style="western"><surname>García-Giménez</surname><given-names>R</given-names></name><name name-style="western"><surname>McCallum</surname><given-names>A</given-names></name><name name-style="western"><surname>Rodríguez-Flores</surname><given-names>PC</given-names></name><name name-style="western"><surname>Macpherson</surname><given-names>E</given-names></name></person-group> (<year>2022</year>) <article-title>Deconstructing the squat lobster genus <italic><tp:taxon-name><tp:taxon-name-part taxon-name-part-type="genus">Munida</tp:taxon-name-part></tp:taxon-name></italic> to reconstruct the evolutionary history and taxonomy of the family <tp:taxon-name><tp:taxon-name-part taxon-name-part-type="family">Munididae</tp:taxon-name-part></tp:taxon-name> (<tp:taxon-name><tp:taxon-name-part taxon-name-part-type="subphylum">Crustacea</tp:taxon-name-part></tp:taxon-name>, <tp:taxon-name><tp:taxon-name-part taxon-name-part-type="infraorder">Anomura</tp:taxon-name-part></tp:taxon-name>, <tp:taxon-name><tp:taxon-name-part taxon-name-part-type="superfamily">Galatheoidea</tp:taxon-name-part></tp:taxon-name>).</article-title><source>Invertebrate Systematics</source><volume>36</volume>: <fpage>926</fpage>–<lpage>970</lpage>. <ext-link xlink:href="10.1071/IS22013" ext-link-type="doi" xlink:type="simple">https://doi.org/10.1071/IS22013</ext-link></mixed-citation></ref></ref-list></tp:taxon-treatment>
