# Supplementary material for: ﻿DNA barcoding and morphology revealed the existence of seven new species of squat lobsters in the family Munididae (Decapoda, Galatheoidea) in the southwestern Pacific
Source: Zookeys. 2024 Jan 3;1188:91–123. doi: 10.3897/zookeys.1188.114984 (PMC10782442; doi:10.3897/zookeys.1188.114984)
Supplement: XML Treatment for Trapezionida brevitas [file zookeys.1188.114984-treatment3.xml]

<!DOCTYPE tp:taxon-treatment
  PUBLIC "-//TaxonX//DTD Taxonomic Treatment Publishing DTD v0 20100105//EN" "tax-treatment-NSO.dtd">
<tp:taxon-treatment xmlns:tp="http://www.plazi.org/taxpub"><tp:treatment-meta><kwd-group><label>Taxon classification</label><kwd>
                <named-content content-type="kingdom">Animalia</named-content>
              </kwd><kwd>
                <named-content content-type="order">Decapoda</named-content>
              </kwd><kwd>
                <named-content content-type="family">Munididae</named-content>
              </kwd></kwd-group><mixed-citation publication-type="journal"><person-group><name><surname>Macpherson</surname><given-names>Enrique</given-names></name><name><surname>Rodríguez-Flores</surname><given-names>Paula C.</given-names></name><name><surname>Machordom</surname><given-names>Annie</given-names></name></person-group><article-title>﻿DNA barcoding and morphology revealed the existence of seven new species of squat lobsters in the family <tp:taxon-name><tp:taxon-name-part taxon-name-part-type="family">Munididae</tp:taxon-name-part></tp:taxon-name> (<tp:taxon-name><tp:taxon-name-part taxon-name-part-type="order">Decapoda</tp:taxon-name-part></tp:taxon-name>, <tp:taxon-name><tp:taxon-name-part taxon-name-part-type="superfamily">Galatheoidea</tp:taxon-name-part></tp:taxon-name>) in the southwestern Pacific</article-title><source>Zookeys</source><day>03</day><month>01</month><year>2024</year><volume>1188</volume><fpage>91</fpage><lpage>123</lpage><pub-id pub-id-type="doi">10.3897/zookeys.1188.114984</pub-id></mixed-citation></tp:treatment-meta><tp:nomenclature><label>﻿</label><tp:taxon-name>
              <object-id xmlns:xlink="http://www.w3.org/1999/xlink" content-type="arpha" xlink:type="simple">F3CDEC18-66D3-5C06-AB0C-8CB9CC214F7E</object-id>
              <tp:taxon-name-part taxon-name-part-type="genus" reg="Trapezionida">Trapezionida</tp:taxon-name-part>
              <tp:taxon-name-part taxon-name-part-type="species" reg="brevitas">brevitas</tp:taxon-name-part>
              <object-id xmlns:xlink="http://www.w3.org/1999/xlink" content-type="zoobank" xlink:type="simple">https://zoobank.org/BB8E911E-4EC6-438C-8D86-81D6DD43BCE2</object-id>
            </tp:taxon-name><tp:taxon-status xmlns:xlink="http://www.w3.org/1999/xlink" xlink:type="simple">sp. nov.</tp:taxon-status><xref ref-type="fig" rid="F4">Fig. 4</xref><tp:nomenclature-citation-list><tp:nomenclature-citation><tp:taxon-name>
                  <tp:taxon-name-part taxon-name-part-type="genus" reg="Trapezionida">Trapezionida</tp:taxon-name-part>
                  <tp:taxon-name-part taxon-name-part-type="uncertainty-rank">aff.</tp:taxon-name-part>
                  <tp:taxon-name-part taxon-name-part-type="species" reg="fornacis">fornacis</tp:taxon-name-part>
                </tp:taxon-name><comment>: <xref ref-type="bibr" rid="B14">Machordom et al. 2022</xref>: table 2, suppl. figs S1–S6.</comment></tp:nomenclature-citation></tp:nomenclature-citation-list></tp:nomenclature><tp:treatment-sec sec-type="material" id="SECID0E3CAG"><title>Material.</title><p><bold><italic>Holotype</italic></bold>: New Caledonia. Smib 8 Stn DW163, 28 January 1993, <named-content xmlns:xlink="http://www.w3.org/1999/xlink" content-type="dwc:verbatimCoordinates" xlink:type="simple"><named-content content-type="geo-json" specific-use="{&#34;type&#34;:&#34;Point&#34;,&#34;coordinates&#34;:[168.148833,-24.818667]}" id="NCID0EKDAG" xlink:type="simple">24°49.12'S, 168°08.93'E</named-content></named-content>, 310–460 m: male, 4.1 mm (<named-content xmlns:xlink="http://www.w3.org/1999/xlink" content-type="dwc:institutional_code" xlink:title="Muséum national d’Histoire naturelle, Paris" xlink:href="http://grbio.org/institution/museum-national-dhistoire-naturelle-2" xlink:type="simple">MNHN</named-content>-IU-2017-1336). <bold><italic>Paratype</italic></bold>: New Caledonia. Norfolk 2 Stn DW2024, 21 October 2003, <named-content xmlns:xlink="http://www.w3.org/1999/xlink" content-type="dwc:verbatimCoordinates" xlink:type="simple"><named-content content-type="geo-json" specific-use="{&#34;type&#34;:&#34;Point&#34;,&#34;coordinates&#34;:[167.848333,-23.465333]}" id="NCID0EZDAG" xlink:type="simple">23°27.92'S, 167°50.90'E</named-content></named-content>, 370–371 m: 1 male, 4.6 mm (<named-content xmlns:xlink="http://www.w3.org/1999/xlink" content-type="dwc:institutional_code" xlink:title="Muséum national d’Histoire naturelle, Paris" xlink:href="http://grbio.org/institution/museum-national-dhistoire-naturelle-2" xlink:type="simple">MNHN</named-content>-IU-2014-13973).</p></tp:treatment-sec><tp:treatment-sec sec-type="description" id="SECID0ECEAG"><title>Description.</title><p><bold><italic>Carapace</italic></bold>: Slightly longer than broad, moderately convex, with a few secondary striae and scales between main transverse ridges. Dorsal ridges with dense short plumose setae and a few scattered long iridescent setae. Gastric region with four pairs of epigastric spines, longest pair behind supraocular spines, one pair between largest pair of spines. One parahepatic, two branchial dorsal and one postcervical spine on each side. Frontal margins oblique. Lateral margins slightly convex. First lateral spine at anterolateral angle, moderately long, clearly not reaching level of sinus between rostrum and supraocular spines; one–two small spines in front of anterior branch of cervical groove; end of anterior branch of cervical groove without tuft of iridescent setae. Branchial margins slightly convex, with four spines. Rostrum spiniform, ~ 0.6× length of remaining carapace, slightly upwards directed, dorsally slightly carinated. Supraocular spines reaching midlength of rostrum and not reaching end of cornea, slightly divergent, directed slightly upwards. Pterygostomian region unarmed, ending in blunt angle.</p><p><bold><italic>Thoracic sternum</italic></bold>: 0.8× as long as broad. Surface of thoracic sternites IV–VI smooth. Sternite IV trapezoidal, anterior margin contiguous to sternite III along ¾ of its length. Sternite III 3.5× as wide as long; sternite IV 2.5× as wide as long, and 2.3× as wide as sternite III.</p><p><bold><italic>Pleon</italic></bold>: Anterior ridge of pleomere tergites unarmed; tergites II and III each with one uninterrupted transverse ridge on tergite behind anterior ridge, absent on tergites IV and V; some iridescent setae on each side of anterior ridges of tergites; posteromedian margin of tergite VI straight.</p><p><bold><italic>Eye</italic></bold>: Ocular peduncle as long as broad. Cornea dilated, maximum corneal diameter 0.4 distance between bases of anterolateral spines.</p><p><bold><italic>Antennule</italic></bold>: Article 1 (distal spines excluded) ~ 0.3× carapace length, 2× as long as wide (excluding spines), slightly exceeding end of cornea, with two distal spines, distomesial subequal or slightly longer than distolateral; two spines on lateral margin, proximal one short, located at midlength of segment, distal one long, nearly reaching end of distolateral spine.</p><p><bold><italic>Antenna</italic></bold>: Article 1 with distomesial spine slightly exceeding distal margin of article 2. Article 2 with subequal distomesial and distolateral spines, nearly reaching end of article 3. Article 3 unarmed.</p><p><bold><italic><abbrev xmlns:xlink="http://www.w3.org/1999/xlink" xlink:title="maxilliped 3" id="ABBRID0EVFAG" xlink:type="simple">Mxp3</abbrev></italic></bold>: Ischium with strong distal spine on flexor margin. Merus shorter than ischium; flexor margin with 2 spines, proximal stronger than distal; extensor margin with small distal spine. Carpus unarmed.</p><p><bold><italic><abbrev xmlns:xlink="http://www.w3.org/1999/xlink" xlink:title="pereopods 1" id="ABBRID0E6FAG" xlink:type="simple">P1</abbrev></italic></bold>: 3.5–3.7× carapace length, with minute scales, short plumose setae on each scale, and some scattered long spines. Merus 1.3× length of carapace, 2.2× as long as carpus, with some dorsal and mesial spines, distomesial spine strong, not reaching first quarter of carpus. Carpus 0.8 length of palm, 2.3× as long as broad, with some spines along mesial and dorsal sides. Palm 1.8–2.3× as long as broad, with some small dorsal spines; row of spines along mesial and lateral margins. Fingers as long as palm; movable with small proximal spine at base, otherwise unarmed, with minute distal spine on fixed finger.</p><p><bold><italic><abbrev xmlns:xlink="http://www.w3.org/1999/xlink" xlink:title="pereopods 2" id="ABBRID0EJGAG" xlink:type="simple">P2</abbrev>–<abbrev xmlns:xlink="http://www.w3.org/1999/xlink" xlink:title="pereopods 4" id="ABBRID0ENGAG" xlink:type="simple">P4</abbrev></italic></bold>: Moderately long and slender, covered with setose scales, with some long plumose setae and some long iridescent setae along extensor margin of articles. <abbrev xmlns:xlink="http://www.w3.org/1999/xlink" xlink:title="pereopods 2" id="ABBRID0ESGAG" xlink:type="simple">P2</abbrev> 2.0× carapace length. Meri shorter posteriorly (<abbrev xmlns:xlink="http://www.w3.org/1999/xlink" xlink:title="pereopods 3" id="ABBRID0EWGAG" xlink:type="simple">P3</abbrev> merus 0.9× length of <abbrev xmlns:xlink="http://www.w3.org/1999/xlink" xlink:title="pereopods 2" id="ABBRID0E1GAG" xlink:type="simple">P2</abbrev> merus, <abbrev xmlns:xlink="http://www.w3.org/1999/xlink" xlink:title="pereopods 4" id="ABBRID0E5GAG" xlink:type="simple">P4</abbrev> merus 0.8× length of <abbrev xmlns:xlink="http://www.w3.org/1999/xlink" xlink:title="pereopods 3" id="ABBRID0ECHAG" xlink:type="simple">P3</abbrev> merus); <abbrev xmlns:xlink="http://www.w3.org/1999/xlink" xlink:title="pereopods 2" id="ABBRID0EGHAG" xlink:type="simple">P2</abbrev> merus 0.8× length of carapace, 4.2× as long as broad, 1.4× as long as <abbrev xmlns:xlink="http://www.w3.org/1999/xlink" xlink:title="pereopods 2" id="ABBRID0EKHAG" xlink:type="simple">P2</abbrev> propodus; <abbrev xmlns:xlink="http://www.w3.org/1999/xlink" xlink:title="pereopods 3" id="ABBRID0EOHAG" xlink:type="simple">P3</abbrev> merus 4.5×as long as broad, 1.3× length of <abbrev xmlns:xlink="http://www.w3.org/1999/xlink" xlink:title="pereopods 3" id="ABBRID0ESHAG" xlink:type="simple">P3</abbrev> propodus; <abbrev xmlns:xlink="http://www.w3.org/1999/xlink" xlink:title="pereopods 4" id="ABBRID0EWHAG" xlink:type="simple">P4</abbrev> merus 3.5× as long as broad, 1.1× length of <abbrev xmlns:xlink="http://www.w3.org/1999/xlink" xlink:title="pereopods 4" id="ABBRID0E1HAG" xlink:type="simple">P4</abbrev> propodus. Extensor margins of <abbrev xmlns:xlink="http://www.w3.org/1999/xlink" xlink:title="pereopods 2" id="ABBRID0E5HAG" xlink:type="simple">P2</abbrev>–<abbrev xmlns:xlink="http://www.w3.org/1999/xlink" xlink:title="pereopods 3" id="ABBRID0ECIAG" xlink:type="simple">P3</abbrev> meri with row of seven–eight proximally diminishing spines, one small distal spine on <abbrev xmlns:xlink="http://www.w3.org/1999/xlink" xlink:title="pereopods 4" id="ABBRID0EGIAG" xlink:type="simple">P4</abbrev>; flexor margins distally with one–two spines followed proximally by several eminences; lateral sides unarmed. Carpi with three spines on extensor margin of <abbrev xmlns:xlink="http://www.w3.org/1999/xlink" xlink:title="pereopods 2" id="ABBRID0EKIAG" xlink:type="simple">P2</abbrev>–<abbrev xmlns:xlink="http://www.w3.org/1999/xlink" xlink:title="pereopods 3" id="ABBRID0EOIAG" xlink:type="simple">P3</abbrev>, one minute distal spine on <abbrev xmlns:xlink="http://www.w3.org/1999/xlink" xlink:title="pereopods 4" id="ABBRID0ESIAG" xlink:type="simple">P4</abbrev>; lateral surface with several granules sub-paralleling extensor margin on <abbrev xmlns:xlink="http://www.w3.org/1999/xlink" xlink:title="pereopods 2" id="ABBRID0EWIAG" xlink:type="simple">P2</abbrev>–<abbrev xmlns:xlink="http://www.w3.org/1999/xlink" xlink:title="pereopods 4" id="ABBRID0E1IAG" xlink:type="simple">P4</abbrev>; flexor margin with distal spine. Propodi 4.5–5.5× as long as broad; extensor margin unarmed; flexor margin with four–ten slender movable spines on <abbrev xmlns:xlink="http://www.w3.org/1999/xlink" xlink:title="pereopods 2" id="ABBRID0E5IAG" xlink:type="simple">P2</abbrev>–<abbrev xmlns:xlink="http://www.w3.org/1999/xlink" xlink:title="pereopods 4" id="ABBRID0ECJAG" xlink:type="simple">P4</abbrev>, distal end with one minute fixed spine. Dactyli slender, length 0.6 that of propodi; flexor margin with six–seven movable spinules, without spinule at base of unguis, distal third unarmed; <abbrev xmlns:xlink="http://www.w3.org/1999/xlink" xlink:title="pereopods 2" id="ABBRID0EGJAG" xlink:type="simple">P2</abbrev> dactylus 4.0× as long as wide. <abbrev xmlns:xlink="http://www.w3.org/1999/xlink" xlink:title="pereopods 4" id="ABBRID0EKJAG" xlink:type="simple">P4</abbrev> merocarpal articulation reaching anterior end of cervical groove; <abbrev xmlns:xlink="http://www.w3.org/1999/xlink" xlink:title="pereopods 4" id="ABBRID0EOJAG" xlink:type="simple">P4</abbrev> merus &gt; ½ length of <abbrev xmlns:xlink="http://www.w3.org/1999/xlink" xlink:title="pereopods 2" id="ABBRID0ESJAG" xlink:type="simple">P2</abbrev> merus.</p><fig id="F4" position="float" orientation="portrait"><object-id xmlns:xlink="http://www.w3.org/1999/xlink" content-type="doi" xlink:type="simple">10.3897/zookeys.1188.114984.figure4</object-id><object-id xmlns:xlink="http://www.w3.org/1999/xlink" content-type="arpha" xlink:type="simple">CC1ADE53-385D-5410-971C-AD39FE5E2B86</object-id><label>Figure 4.</label><caption><p><italic><tp:taxon-name><tp:taxon-name-part taxon-name-part-type="genus" reg="Trapezionida">Trapezionida</tp:taxon-name-part><tp:taxon-name-part taxon-name-part-type="species" reg="brevitas">brevitas</tp:taxon-name-part></tp:taxon-name></italic> sp. nov., male holotype, 4.1 mm (<named-content xmlns:xlink="http://www.w3.org/1999/xlink" content-type="dwc:institutional_code" xlink:title="Muséum national d’Histoire naturelle, Paris" xlink:href="http://grbio.org/institution/museum-national-dhistoire-naturelle-2" xlink:type="simple">MNHN</named-content>-IU-2017-1336), New Caledonia <bold>A</bold> carapace and pleon, dorsal view <bold>B</bold> sternal plastron <bold>C</bold> cephalic region, showing antennular and antennal peduncles, ventral view <bold>D</bold> right <abbrev xmlns:xlink="http://www.w3.org/1999/xlink" xlink:title="maxilliped 3" id="ABBRID0EVKAG" xlink:type="simple">Mxp3</abbrev> ischium and merus, lateral view <bold>E</bold> right <abbrev xmlns:xlink="http://www.w3.org/1999/xlink" xlink:title="pereopods 1" id="ABBRID0E2KAG" xlink:type="simple">P1</abbrev>, dorsal view <bold>F</bold> right <abbrev xmlns:xlink="http://www.w3.org/1999/xlink" xlink:title="pereopods 2" id="ABBRID0EBLAG" xlink:type="simple">P2</abbrev>, lateral view <bold>G</bold> dactylus of right <abbrev xmlns:xlink="http://www.w3.org/1999/xlink" xlink:title="pereopods 2" id="ABBRID0EHLAG" xlink:type="simple">P2</abbrev>, lateral view <bold>H</bold> right <abbrev xmlns:xlink="http://www.w3.org/1999/xlink" xlink:title="pereopods 4" id="ABBRID0ENLAG" xlink:type="simple">P4</abbrev>, lateral view. Scale bars: 1.0 mm (<bold>A, E, F, H</bold>); 0.5 mm (<bold>B, C, D, G</bold>).</p></caption><graphic xmlns:xlink="http://www.w3.org/1999/xlink" xlink:href="zookeys-1188-091_article-114984__-g004.jpg" position="float" orientation="portrait" xlink:type="simple" id="oo_961267.jpg"><uri content-type="original_file" xlink:type="simple">https://binary.pensoft.net/fig/961267</uri></graphic></fig></tp:treatment-sec><tp:treatment-sec sec-type="Genetic data" id="SECID0E1LAG"><title>Genetic data.</title><p>COI, 16S.</p></tp:treatment-sec><tp:treatment-sec sec-type="etymology" id="SECID0E6LAG"><title>Etymology.</title><p>From the Latin, <italic><tp:taxon-name><tp:taxon-name-part taxon-name-part-type="genus" reg="Trapezionida"/><tp:taxon-name-part taxon-name-part-type="species" reg="brevitas">brevitas</tp:taxon-name-part></tp:taxon-name></italic>, shortness, in reference to the small size of the species.</p></tp:treatment-sec><tp:treatment-sec sec-type="remarks" id="SECID0EPMAG"><title>Remarks.</title><p><italic><tp:taxon-name><tp:taxon-name-part taxon-name-part-type="genus" reg="Trapezionida">Trapezionida</tp:taxon-name-part><tp:taxon-name-part taxon-name-part-type="species" reg="brevitas">brevitas</tp:taxon-name-part></tp:taxon-name></italic> belongs to the group of species having four spines on the branchial lateral margins of the carapace, frontal margins oblique, thoracic sternites without granules or carinae, anterior ridge of the pleomeres II and III tergites unarmed, article 1 of antennule with subequal distal spines or distomesial spine slightly longer than distolateral, extensor margin of <abbrev xmlns:xlink="http://www.w3.org/1999/xlink" xlink:title="maxilliped 3" id="ABBRID0EANAG" xlink:type="simple">Mxp3</abbrev> merus with small distal spine and flexor margin of <abbrev xmlns:xlink="http://www.w3.org/1999/xlink" xlink:title="pereopods 2" id="ABBRID0EENAG" xlink:type="simple">P2</abbrev>–<abbrev xmlns:xlink="http://www.w3.org/1999/xlink" xlink:title="pereopods 4" id="ABBRID0EINAG" xlink:type="simple">P4</abbrev> dactyli with spinules along entire margin. The new species is closely related to <italic><tp:taxon-name><tp:taxon-name-part taxon-name-part-type="genus" reg="Trapezionida">T.</tp:taxon-name-part><tp:taxon-name-part taxon-name-part-type="species" reg="fornacis">fornacis</tp:taxon-name-part></tp:taxon-name></italic> (Macpherson, 2006) and <italic><tp:taxon-name><tp:taxon-name-part taxon-name-part-type="genus" reg="Trapezionida">T.</tp:taxon-name-part><tp:taxon-name-part taxon-name-part-type="species" reg="descensa">descensa</tp:taxon-name-part></tp:taxon-name></italic> (Macpherson, 2006), both from French Polynesia. However, the three species differ from each other in some characters.</p><p>The differences between <italic><tp:taxon-name><tp:taxon-name-part taxon-name-part-type="genus" reg="Trapezionida">T.</tp:taxon-name-part><tp:taxon-name-part taxon-name-part-type="species" reg="brevitas">brevitas</tp:taxon-name-part></tp:taxon-name></italic> and <italic><tp:taxon-name><tp:taxon-name-part taxon-name-part-type="genus" reg="Trapezionida">T.</tp:taxon-name-part><tp:taxon-name-part taxon-name-part-type="species" reg="fornacis">fornacis</tp:taxon-name-part></tp:taxon-name></italic> are as follows:</p><list list-type="bullet"><list-item><p>The dorsal carapace surface has two branchial dorsal spines in 
                                <italic><tp:taxon-name><tp:taxon-name-part taxon-name-part-type="genus" reg="Trapezionida">T.</tp:taxon-name-part><tp:taxon-name-part taxon-name-part-type="species" reg="brevitas">brevitas</tp:taxon-name-part></tp:taxon-name></italic>, and only one in 
                                <italic><tp:taxon-name><tp:taxon-name-part taxon-name-part-type="genus" reg="Trapezionida">T.</tp:taxon-name-part><tp:taxon-name-part taxon-name-part-type="species" reg="fornacis">fornacis</tp:taxon-name-part></tp:taxon-name></italic>.
                            </p></list-item><list-item><p>The pleomeres II and III tergites each with one uninterrupted transverse ridge on tergite behind anterior ridge in the new species, these ridges are interrupted or scale-like in 
                                <italic><tp:taxon-name><tp:taxon-name-part taxon-name-part-type="genus" reg="Trapezionida">T.</tp:taxon-name-part><tp:taxon-name-part taxon-name-part-type="species" reg="fornacis">fornacis</tp:taxon-name-part></tp:taxon-name></italic>.
                            </p></list-item><list-item><p>The distal spines of the antennular article 1 are subequal or slightly different in the new species, whereas the distomesial spine is clearly longer than the distolateral in 
                                <italic><tp:taxon-name><tp:taxon-name-part taxon-name-part-type="genus" reg="Trapezionida">T.</tp:taxon-name-part><tp:taxon-name-part taxon-name-part-type="species" reg="fornacis">fornacis</tp:taxon-name-part></tp:taxon-name></italic>.
                            </p></list-item><list-item><p>The distomesial spine of the antennal article 1 is very long, reaching the end of the antennal peduncle in 
                                <italic><tp:taxon-name><tp:taxon-name-part taxon-name-part-type="genus" reg="Trapezionida">T.</tp:taxon-name-part><tp:taxon-name-part taxon-name-part-type="species" reg="fornacis">fornacis</tp:taxon-name-part></tp:taxon-name></italic>, whereas this spine only slightly exceeds the antennal article 2.
                            </p></list-item><list-item><p>The dorsal surface of P1 palm is unarmed in 
                                <italic><tp:taxon-name><tp:taxon-name-part taxon-name-part-type="genus" reg="Trapezionida">T.</tp:taxon-name-part><tp:taxon-name-part taxon-name-part-type="species" reg="fornacis">fornacis</tp:taxon-name-part></tp:taxon-name></italic>, whereas it has numerous spines in 
                                <italic><tp:taxon-name><tp:taxon-name-part taxon-name-part-type="genus" reg="Trapezionida">T.</tp:taxon-name-part><tp:taxon-name-part taxon-name-part-type="species" reg="brevitas">brevitas</tp:taxon-name-part></tp:taxon-name></italic>.
                            </p></list-item></list><p>Genetically both species are different. <italic><tp:taxon-name><tp:taxon-name-part taxon-name-part-type="genus" reg="Trapezionida">T.</tp:taxon-name-part><tp:taxon-name-part taxon-name-part-type="species" reg="brevitas">brevitas</tp:taxon-name-part></tp:taxon-name></italic> showed high divergence values with <italic><tp:taxon-name><tp:taxon-name-part taxon-name-part-type="genus" reg="Trapezionida">T.</tp:taxon-name-part><tp:taxon-name-part taxon-name-part-type="species" reg="fornacis">fornacis</tp:taxon-name-part></tp:taxon-name></italic> (15.9% COI).</p><p>The differences between <italic><tp:taxon-name><tp:taxon-name-part taxon-name-part-type="genus" reg="Trapezionida">T.</tp:taxon-name-part><tp:taxon-name-part taxon-name-part-type="species" reg="brevitas">brevitas</tp:taxon-name-part></tp:taxon-name></italic> and <italic><tp:taxon-name><tp:taxon-name-part taxon-name-part-type="genus" reg="Trapezionida">T.</tp:taxon-name-part><tp:taxon-name-part taxon-name-part-type="species" reg="descensa">descensa</tp:taxon-name-part></tp:taxon-name></italic> are as follows:</p><list list-type="bullet"><list-item><p>The dorsal carapace surface has two branchial dorsal spines in 
                                <italic><tp:taxon-name><tp:taxon-name-part taxon-name-part-type="genus" reg="Trapezionida">T.</tp:taxon-name-part><tp:taxon-name-part taxon-name-part-type="species" reg="brevitas">brevitas</tp:taxon-name-part></tp:taxon-name></italic>, and only one in 
                                <italic><tp:taxon-name><tp:taxon-name-part taxon-name-part-type="genus" reg="Trapezionida">T.</tp:taxon-name-part><tp:taxon-name-part taxon-name-part-type="species" reg="descensa">descensa</tp:taxon-name-part></tp:taxon-name></italic>.
                            </p></list-item><list-item><p>P2–P4 are more slender in 
                                <italic><tp:taxon-name><tp:taxon-name-part taxon-name-part-type="genus" reg="Trapezionida">T.</tp:taxon-name-part><tp:taxon-name-part taxon-name-part-type="species" reg="descensa">descensa</tp:taxon-name-part></tp:taxon-name></italic> (P2 merus and dactylus, 6 and 5× as long as wide, respectively) than in 
                                <italic><tp:taxon-name><tp:taxon-name-part taxon-name-part-type="genus" reg="Trapezionida">T.</tp:taxon-name-part><tp:taxon-name-part taxon-name-part-type="species" reg="brevitas">brevitas</tp:taxon-name-part></tp:taxon-name></italic> (P2 merus and dactylus, 4 and 4× as long as wide, respectively).
                            </p></list-item><list-item><p>Genetically both species are different. 
                                <italic><tp:taxon-name><tp:taxon-name-part taxon-name-part-type="genus" reg="Trapezionida">T.</tp:taxon-name-part><tp:taxon-name-part taxon-name-part-type="species" reg="brevitas">brevitas</tp:taxon-name-part></tp:taxon-name></italic> showed divergence values with 
                                <italic><tp:taxon-name><tp:taxon-name-part taxon-name-part-type="genus" reg="Trapezionida">T.</tp:taxon-name-part><tp:taxon-name-part taxon-name-part-type="species" reg="descensa">descensa</tp:taxon-name-part></tp:taxon-name></italic> of ~ 4.3% for COI).
                            </p></list-item></list></tp:treatment-sec><tp:treatment-sec sec-type="distribution" id="SECID0ENVAG"><title>Distribution.</title><p>New Caledonia, at 310–460 m.</p></tp:treatment-sec><ref-list><ref id="B14"><mixed-citation xmlns:xlink="http://www.w3.org/1999/xlink" xlink:type="simple"><person-group><name name-style="western"><surname>Machordom</surname><given-names>A</given-names></name><name name-style="western"><surname>Ahyong</surname><given-names>ST</given-names></name><name name-style="western"><surname>Andreakis</surname><given-names>N</given-names></name><name name-style="western"><surname>Baba</surname><given-names>K</given-names></name><name name-style="western"><surname>Buckley</surname><given-names>D</given-names></name><name name-style="western"><surname>García-Giménez</surname><given-names>R</given-names></name><name name-style="western"><surname>McCallum</surname><given-names>A</given-names></name><name name-style="western"><surname>Rodríguez-Flores</surname><given-names>PC</given-names></name><name name-style="western"><surname>Macpherson</surname><given-names>E</given-names></name></person-group> (<year>2022</year>) <article-title>Deconstructing the squat lobster genus <italic><tp:taxon-name><tp:taxon-name-part taxon-name-part-type="genus">Munida</tp:taxon-name-part></tp:taxon-name></italic> to reconstruct the evolutionary history and taxonomy of the family <tp:taxon-name><tp:taxon-name-part taxon-name-part-type="family">Munididae</tp:taxon-name-part></tp:taxon-name> (<tp:taxon-name><tp:taxon-name-part taxon-name-part-type="subphylum">Crustacea</tp:taxon-name-part></tp:taxon-name>, <tp:taxon-name><tp:taxon-name-part taxon-name-part-type="infraorder">Anomura</tp:taxon-name-part></tp:taxon-name>, <tp:taxon-name><tp:taxon-name-part taxon-name-part-type="superfamily">Galatheoidea</tp:taxon-name-part></tp:taxon-name>).</article-title><source>Invertebrate Systematics</source><volume>36</volume>: <fpage>926</fpage>–<lpage>970</lpage>. <ext-link xlink:href="10.1071/IS22013" ext-link-type="doi" xlink:type="simple">https://doi.org/10.1071/IS22013</ext-link></mixed-citation></ref></ref-list></tp:taxon-treatment>
