# Supplementary material for: ﻿DNA barcoding and morphology revealed the existence of seven new species of squat lobsters in the family Munididae (Decapoda, Galatheoidea) in the southwestern Pacific
Source: Zookeys. 2024 Jan 3;1188:91–123. doi: 10.3897/zookeys.1188.114984 (PMC10782442; doi:10.3897/zookeys.1188.114984)
Supplement: XML Treatment for Trapezionida diluta [file zookeys.1188.114984-treatment4.xml]

<!DOCTYPE tp:taxon-treatment
  PUBLIC "-//TaxonX//DTD Taxonomic Treatment Publishing DTD v0 20100105//EN" "tax-treatment-NSO.dtd">
<tp:taxon-treatment xmlns:tp="http://www.plazi.org/taxpub"><tp:treatment-meta><kwd-group><label>Taxon classification</label><kwd>
                <named-content content-type="kingdom">Animalia</named-content>
              </kwd><kwd>
                <named-content content-type="order">Decapoda</named-content>
              </kwd><kwd>
                <named-content content-type="family">Munididae</named-content>
              </kwd></kwd-group><mixed-citation publication-type="journal"><person-group><name><surname>Macpherson</surname><given-names>Enrique</given-names></name><name><surname>Rodríguez-Flores</surname><given-names>Paula C.</given-names></name><name><surname>Machordom</surname><given-names>Annie</given-names></name></person-group><article-title>﻿DNA barcoding and morphology revealed the existence of seven new species of squat lobsters in the family <tp:taxon-name><tp:taxon-name-part taxon-name-part-type="family">Munididae</tp:taxon-name-part></tp:taxon-name> (<tp:taxon-name><tp:taxon-name-part taxon-name-part-type="order">Decapoda</tp:taxon-name-part></tp:taxon-name>, <tp:taxon-name><tp:taxon-name-part taxon-name-part-type="superfamily">Galatheoidea</tp:taxon-name-part></tp:taxon-name>) in the southwestern Pacific</article-title><source>Zookeys</source><day>03</day><month>01</month><year>2024</year><volume>1188</volume><fpage>91</fpage><lpage>123</lpage><pub-id pub-id-type="doi">10.3897/zookeys.1188.114984</pub-id></mixed-citation></tp:treatment-meta><tp:nomenclature><label>﻿</label><tp:taxon-name>
              <object-id xmlns:xlink="http://www.w3.org/1999/xlink" content-type="arpha" xlink:type="simple">F472CA3E-2659-5AE0-A1FE-B6536ED39BCD</object-id>
              <tp:taxon-name-part taxon-name-part-type="genus" reg="Trapezionida">Trapezionida</tp:taxon-name-part>
              <tp:taxon-name-part taxon-name-part-type="species" reg="diluta">diluta</tp:taxon-name-part>
              <object-id xmlns:xlink="http://www.w3.org/1999/xlink" content-type="zoobank" xlink:type="simple">https://zoobank.org/DF07441C-1C86-49E7-9BEB-BDDF8141E36A</object-id>
            </tp:taxon-name><tp:taxon-status xmlns:xlink="http://www.w3.org/1999/xlink" xlink:type="simple">sp. nov.</tp:taxon-status><xref ref-type="fig" rid="F5">Fig. 5</xref><tp:nomenclature-citation-list><tp:nomenclature-citation><tp:taxon-name>
                  <tp:taxon-name-part taxon-name-part-type="genus" reg="Trapezionida">Trapezionida</tp:taxon-name-part>
                  <tp:taxon-name-part taxon-name-part-type="uncertainty-rank">aff.</tp:taxon-name-part>
                  <tp:taxon-name-part taxon-name-part-type="species" reg="gordoae">gordoae</tp:taxon-name-part>
                </tp:taxon-name><comment>: <xref ref-type="bibr" rid="B14">Machordom et al. 2022</xref>: table 2, suppl. figs S1–S6.</comment></tp:nomenclature-citation></tp:nomenclature-citation-list></tp:nomenclature><tp:treatment-sec sec-type="material" id="SECID0EUXAG"><title>Material.</title><p><bold><italic>Holotype</italic></bold>: New Caledonia. Lifou 2000 Stn DW1462, 9 November 2000, <named-content xmlns:xlink="http://www.w3.org/1999/xlink" content-type="dwc:verbatimCoordinates" xlink:type="simple"><named-content content-type="geo-json" specific-use="{&#34;type&#34;:&#34;Point&#34;,&#34;coordinates&#34;:[167.053333,-20.785000]}" id="NCID0ECYAG" xlink:type="simple">20°47.1'S, 167°03.2'E</named-content></named-content>, 70–120 m: male, 4.3 mm (<named-content xmlns:xlink="http://www.w3.org/1999/xlink" content-type="dwc:institutional_code" xlink:title="Muséum national d’Histoire naturelle, Paris" xlink:href="http://grbio.org/institution/museum-national-dhistoire-naturelle-2" xlink:type="simple">MNHN</named-content>-IU-2016-9652). <bold><italic>Paratypes</italic></bold>: New Caledonia. Lifou 2000 Stn DW1462, 9 November 2000, <named-content xmlns:xlink="http://www.w3.org/1999/xlink" content-type="dwc:verbatimCoordinates" xlink:type="simple"><named-content content-type="geo-json" specific-use="{&#34;type&#34;:&#34;Point&#34;,&#34;coordinates&#34;:[167.053333,-20.785000]}" id="NCID0ERYAG" xlink:type="simple">20°47.1'S, 167°03.2'E</named-content></named-content>, 70–120 m: 3 males, 3.5–4.6 mm, 1 ovigerous female, 3.9 mm (<named-content xmlns:xlink="http://www.w3.org/1999/xlink" content-type="dwc:institutional_code" xlink:title="Muséum national d’Histoire naturelle, Paris" xlink:href="http://grbio.org/institution/museum-national-dhistoire-naturelle-2" xlink:type="simple">MNHN</named-content>-IU-2014-13974).</p></tp:treatment-sec><tp:treatment-sec sec-type="description" id="SECID0E1YAG"><title>Description.</title><p><bold><italic>Carapace</italic></bold>: 1.2× as long as broad, moderately convex, with a few secondary striae between main transverse ridges. Ridges with short non-iridescent setae and few scattered long iridescent setae. Intestinal region without scales. Gastric region with four or five pairs of epigastric spines, longest pair behind supraocular spines, one pair between longest pair; one median protogastric spine. One parahepatic, one anterior branchial, and one postcervical spine on each side. Frontal margins oblique. Lateral margins slightly convex and convergent posteriorly. First lateral spine at anterolateral angle, long, not reaching level of sinus between rostrum and supraocular spines; second spine well developed, in front of anterior branch of cervical groove, &lt; ½ length of first spine. Branchial margins straight, with three or four spines. Rostrum spiniform horizontal, ~ 0.4–0.6× length of remaining carapace, not dorsally carinated. Supraocular spines reaching midlength of rostrum and not reaching end of cornea, subparallel, slightly upwards directed. Pterygostomian flap unarmed, ending in round tip.</p><fig id="F5" position="float" orientation="portrait"><object-id xmlns:xlink="http://www.w3.org/1999/xlink" content-type="doi" xlink:type="simple">10.3897/zookeys.1188.114984.figure5</object-id><object-id xmlns:xlink="http://www.w3.org/1999/xlink" content-type="arpha" xlink:type="simple">44687D5E-3591-5C26-A413-88C44336679B</object-id><label>Figure 5.</label><caption><p><italic><tp:taxon-name><tp:taxon-name-part taxon-name-part-type="genus" reg="Trapezionida">Trapezionida</tp:taxon-name-part><tp:taxon-name-part taxon-name-part-type="species" reg="diluta">diluta</tp:taxon-name-part></tp:taxon-name></italic> sp. nov., male holotype, 4.3 mm (<named-content xmlns:xlink="http://www.w3.org/1999/xlink" content-type="dwc:institutional_code" xlink:title="Muséum national d’Histoire naturelle, Paris" xlink:href="http://grbio.org/institution/museum-national-dhistoire-naturelle-2" xlink:type="simple">MNHN</named-content>-IU-2016-9652), New Caledonia <bold>A</bold> carapace and pleon, dorsal view <bold>B</bold> sternal plastron <bold>C</bold> cephalic region, showing antennular and antennal peduncles, ventral view <bold>D</bold> right <abbrev xmlns:xlink="http://www.w3.org/1999/xlink" xlink:title="maxilliped 3" id="ABBRID0EE1AG" xlink:type="simple">Mxp3</abbrev> ischium and merus, lateral view <bold>E</bold> right <abbrev xmlns:xlink="http://www.w3.org/1999/xlink" xlink:title="pereopods 1" id="ABBRID0EK1AG" xlink:type="simple">P1</abbrev>, dorsal view <bold>F</bold> right <abbrev xmlns:xlink="http://www.w3.org/1999/xlink" xlink:title="pereopods 2" id="ABBRID0EQ1AG" xlink:type="simple">P2</abbrev>, lateral view <bold>G</bold> dactylus of right <abbrev xmlns:xlink="http://www.w3.org/1999/xlink" xlink:title="pereopods 2" id="ABBRID0EW1AG" xlink:type="simple">P2</abbrev>, lateral view <bold>H</bold> left <abbrev xmlns:xlink="http://www.w3.org/1999/xlink" xlink:title="pereopods 3" id="ABBRID0E31AG" xlink:type="simple">P3</abbrev>, lateral view <bold>I</bold> right <abbrev xmlns:xlink="http://www.w3.org/1999/xlink" xlink:title="pereopods 4" id="ABBRID0EC2AG" xlink:type="simple">P4</abbrev>, lateral view. Scale bars: 1.0 mm (<bold>A, B, F, H, I</bold>); 0.5 mm (<bold>C, D, G</bold>); 2.0 mm (<bold>E</bold>).</p></caption><graphic xmlns:xlink="http://www.w3.org/1999/xlink" xlink:href="zookeys-1188-091_article-114984__-g005.jpg" position="float" orientation="portrait" xlink:type="simple" id="oo_961268.jpg"><uri content-type="original_file" xlink:type="simple">https://binary.pensoft.net/fig/961268</uri></graphic></fig><p><bold><italic>Thoracic sternum</italic></bold>: 0.8× as long as wide. Surface of thoracic sternites IV–VI smooth, only a few short scales on sternite IV. Sternite III 3.5× as wide as long. Sternite IV trapezoidal, anterior margin contiguous to sternite III along ¾ of its length; 2.5× as wide as long, and 2.0× as wide as sternite III.</p><p><bold><italic>Pleon</italic></bold>: Ridges of pleomeres unarmed; tergites II and III each with uninterrupted transverse ridge on tergite behind anterior ridge: tergites IV and V with anterior ridge only; posteromedian margin of tergite VI straight.</p><p><bold><italic>Eye</italic></bold>: Ocular peduncle longer than broad. Cornea dilated; maximum diameter 0.4× distance between bases of anterolateral spines.</p><p><bold><italic>Antennule</italic></bold>: Article 1 (distal spines excluded) very long, ~ 0.5× carapace length, 3.5× as long as wide (excluding spines), clearly overreaching end of cornea, with two distal spines, mesial spine longer than lateral; two spines on lateral margin, proximal one short, located at midlength of segment, distal one long, not reaching end of distal spines.</p><p><bold><italic>Antenna</italic></bold>: Article 1 with distomesial spine barely exceeding article 2. Article 2 with distomesial spine, exceeding article 3; distolateral spine as long as or slightly larger than distomesial, exceeding article 3. Articles 3 and 4 unarmed.</p><p><bold><italic><abbrev xmlns:xlink="http://www.w3.org/1999/xlink" xlink:title="maxilliped 3" id="ABBRID0EZ3AG" xlink:type="simple">Mxp3</abbrev></italic></bold>: Ischium with well-developed spine on flexor distal margin. Merus shorter than ischium; flexor margin with two spines, median slightly stronger than distal spine; extensor margin unarmed. Carpus unarmed.</p><p><bold><italic><abbrev xmlns:xlink="http://www.w3.org/1999/xlink" xlink:title="pereopods 1" id="ABBRID0ED4AG" xlink:type="simple">P1</abbrev></italic></bold>: 2.3–3.0× carapace length, with scattered long plumose setae, and some long iridescent setae; some short setae on spines and scales. Merus 1.0–1.1 length of carapace, 2.0–2.2× as long as carpus, with some dorsal and mesial spines; distal spines strong, distomesial spine barely reaching proximal fourth of carpus. Carpus 0.8–1.0 length of palm, 2.3–2.5× as long as broad; with spines along mesial and dorsal sides. Palm 2.3–2.8× as long as broad, with row of small dorsal spines; one row of spines along mesial and lateral margins, continuing along movable and lateral fingers, respectively. Length of fingers 1.1–1.3× that of palm.</p><p><bold><italic><abbrev xmlns:xlink="http://www.w3.org/1999/xlink" xlink:title="pereopods 2" id="ABBRID0EN4AG" xlink:type="simple">P2</abbrev>–<abbrev xmlns:xlink="http://www.w3.org/1999/xlink" xlink:title="pereopods 4" id="ABBRID0ER4AG" xlink:type="simple">P4</abbrev></italic></bold>: Long and slender, with some short setae and some scattered iridescent setae along extensor margins of all articles. <abbrev xmlns:xlink="http://www.w3.org/1999/xlink" xlink:title="pereopods 2" id="ABBRID0EW4AG" xlink:type="simple">P2</abbrev> 2.1–2.2× carapace length. Meri shorter posteriorly (<abbrev xmlns:xlink="http://www.w3.org/1999/xlink" xlink:title="pereopods 3" id="ABBRID0E14AG" xlink:type="simple">P3</abbrev> merus 0.8–0.9× length of <abbrev xmlns:xlink="http://www.w3.org/1999/xlink" xlink:title="pereopods 2" id="ABBRID0E54AG" xlink:type="simple">P2</abbrev> merus, <abbrev xmlns:xlink="http://www.w3.org/1999/xlink" xlink:title="pereopods 4" id="ABBRID0EC5AG" xlink:type="simple">P4</abbrev> merus 0.8–0.9× length of <abbrev xmlns:xlink="http://www.w3.org/1999/xlink" xlink:title="pereopods 3" id="ABBRID0EG5AG" xlink:type="simple">P3</abbrev> merus); <abbrev xmlns:xlink="http://www.w3.org/1999/xlink" xlink:title="pereopods 2" id="ABBRID0EK5AG" xlink:type="simple">P2</abbrev> merus 0.7–0.8× carapace length, 5.8–6.5× as long as broad, 1.2–1.3× as long as <abbrev xmlns:xlink="http://www.w3.org/1999/xlink" xlink:title="pereopods 2" id="ABBRID0EO5AG" xlink:type="simple">P2</abbrev> propodus; <abbrev xmlns:xlink="http://www.w3.org/1999/xlink" xlink:title="pereopods 3" id="ABBRID0ES5AG" xlink:type="simple">P3</abbrev> merus 6.0–6.2× as long as broad, 1.2–1.2× as long as <abbrev xmlns:xlink="http://www.w3.org/1999/xlink" xlink:title="pereopods 3" id="ABBRID0EW5AG" xlink:type="simple">P3</abbrev> propodus; <abbrev xmlns:xlink="http://www.w3.org/1999/xlink" xlink:title="pereopods 4" id="ABBRID0E15AG" xlink:type="simple">P4</abbrev> merus 4.5–4.7× as long as broad, as long as <abbrev xmlns:xlink="http://www.w3.org/1999/xlink" xlink:title="pereopods 4" id="ABBRID0E55AG" xlink:type="simple">P4</abbrev> propodus. Extensor margins of meri with row of 5–7 proximally diminishing spines on <abbrev xmlns:xlink="http://www.w3.org/1999/xlink" xlink:title="pereopods 2" id="ABBRID0EC6AG" xlink:type="simple">P2</abbrev>–<abbrev xmlns:xlink="http://www.w3.org/1999/xlink" xlink:title="pereopods 3" id="ABBRID0EG6AG" xlink:type="simple">P3</abbrev>, one or two spines on <abbrev xmlns:xlink="http://www.w3.org/1999/xlink" xlink:title="pereopods 4" id="ABBRID0EK6AG" xlink:type="simple">P4</abbrev>; flexor margins with three or four spines followed proximally by several eminences; lateral sides unarmed. Carpi with three or four spines on extensor margin of <abbrev xmlns:xlink="http://www.w3.org/1999/xlink" xlink:title="pereopods 2" id="ABBRID0EO6AG" xlink:type="simple">P2</abbrev>–<abbrev xmlns:xlink="http://www.w3.org/1999/xlink" xlink:title="pereopods 3" id="ABBRID0ES6AG" xlink:type="simple">P3</abbrev>, one distal on <abbrev xmlns:xlink="http://www.w3.org/1999/xlink" xlink:title="pereopods 4" id="ABBRID0EW6AG" xlink:type="simple">P4</abbrev>; lateral surface with several granules sub-paralleling extensor margin on <abbrev xmlns:xlink="http://www.w3.org/1999/xlink" xlink:title="pereopods 2" id="ABBRID0E16AG" xlink:type="simple">P2</abbrev>–4; flexor margin with well-developed distal spine. Propodi 6.5–7.6× as long as broad; extensor margin unarmed; flexor margin with eight–ten slender movable spines on <abbrev xmlns:xlink="http://www.w3.org/1999/xlink" xlink:title="pereopods 2" id="ABBRID0E56AG" xlink:type="simple">P2</abbrev>–<abbrev xmlns:xlink="http://www.w3.org/1999/xlink" xlink:title="pereopods 4" id="ABBRID0ECABG" xlink:type="simple">P4</abbrev>, one fixed distal spine. Dactyli slender, length 0.7–0.8× that of propodi; flexor margin with 10–11 movable spinules along entire border, with ultimate spinule at base of unguis, penultimate spine equidistant between antepenultimate and ultimate spines; <abbrev xmlns:xlink="http://www.w3.org/1999/xlink" xlink:title="pereopods 2" id="ABBRID0EGABG" xlink:type="simple">P2</abbrev> dactylus 7.4–7.5× as long as wide. <abbrev xmlns:xlink="http://www.w3.org/1999/xlink" xlink:title="pereopods 4" id="ABBRID0EKABG" xlink:type="simple">P4</abbrev> merocarpal articulation exceeding anterior end of cervical groove; <abbrev xmlns:xlink="http://www.w3.org/1999/xlink" xlink:title="pereopods 4" id="ABBRID0EOABG" xlink:type="simple">P4</abbrev> merus &gt; ½ length of <abbrev xmlns:xlink="http://www.w3.org/1999/xlink" xlink:title="pereopods 2" id="ABBRID0ESABG" xlink:type="simple">P2</abbrev> merus.</p></tp:treatment-sec><tp:treatment-sec sec-type="Genetic data" id="SECID0EWABG"><title>Genetic data.</title><p>COI, 16S.</p></tp:treatment-sec><tp:treatment-sec sec-type="etymology" id="SECID0E2ABG"><title>Etymology.</title><p>From the Latin, <italic>dilutus</italic>, thin, in reference to the shape of the antennular peduncle.</p></tp:treatment-sec><tp:treatment-sec sec-type="remarks" id="SECID0EDBBG"><title>Remarks.</title><p><italic><tp:taxon-name><tp:taxon-name-part taxon-name-part-type="genus" reg="Trapezionida">Trapezionida</tp:taxon-name-part><tp:taxon-name-part taxon-name-part-type="species" reg="diluta">diluta</tp:taxon-name-part></tp:taxon-name></italic> belongs to the group of species having the anterior ridge of the pleomere II tergite unarmed, the thoracic sternites smooth and the antennular article 1 very slender, exceeding eye, and with the distomesial spine longer than the distolateral spine. The new species is close to <italic><tp:taxon-name><tp:taxon-name-part taxon-name-part-type="genus" reg="Trapezionida">T.</tp:taxon-name-part><tp:taxon-name-part taxon-name-part-type="species" reg="macilenta">macilenta</tp:taxon-name-part></tp:taxon-name></italic> sp. nov., from Papua-New Guinea (see below under the Remarks of this species).</p></tp:treatment-sec><tp:treatment-sec sec-type="distribution" id="SECID0E6BBG"><title>Distribution.</title><p>New Caledonia, 70–120 m.</p></tp:treatment-sec><ref-list><ref id="B14"><mixed-citation xmlns:xlink="http://www.w3.org/1999/xlink" xlink:type="simple"><person-group><name name-style="western"><surname>Machordom</surname><given-names>A</given-names></name><name name-style="western"><surname>Ahyong</surname><given-names>ST</given-names></name><name name-style="western"><surname>Andreakis</surname><given-names>N</given-names></name><name name-style="western"><surname>Baba</surname><given-names>K</given-names></name><name name-style="western"><surname>Buckley</surname><given-names>D</given-names></name><name name-style="western"><surname>García-Giménez</surname><given-names>R</given-names></name><name name-style="western"><surname>McCallum</surname><given-names>A</given-names></name><name name-style="western"><surname>Rodríguez-Flores</surname><given-names>PC</given-names></name><name name-style="western"><surname>Macpherson</surname><given-names>E</given-names></name></person-group> (<year>2022</year>) <article-title>Deconstructing the squat lobster genus <italic><tp:taxon-name><tp:taxon-name-part taxon-name-part-type="genus">Munida</tp:taxon-name-part></tp:taxon-name></italic> to reconstruct the evolutionary history and taxonomy of the family <tp:taxon-name><tp:taxon-name-part taxon-name-part-type="family">Munididae</tp:taxon-name-part></tp:taxon-name> (<tp:taxon-name><tp:taxon-name-part taxon-name-part-type="subphylum">Crustacea</tp:taxon-name-part></tp:taxon-name>, <tp:taxon-name><tp:taxon-name-part taxon-name-part-type="infraorder">Anomura</tp:taxon-name-part></tp:taxon-name>, <tp:taxon-name><tp:taxon-name-part taxon-name-part-type="superfamily">Galatheoidea</tp:taxon-name-part></tp:taxon-name>).</article-title><source>Invertebrate Systematics</source><volume>36</volume>: <fpage>926</fpage>–<lpage>970</lpage>. <ext-link xlink:href="10.1071/IS22013" ext-link-type="doi" xlink:type="simple">https://doi.org/10.1071/IS22013</ext-link></mixed-citation></ref></ref-list></tp:taxon-treatment>
