# Supplementary material for: ﻿DNA barcoding and morphology revealed the existence of seven new species of squat lobsters in the family Munididae (Decapoda, Galatheoidea) in the southwestern Pacific
Source: Zookeys. 2024 Jan 3;1188:91–123. doi: 10.3897/zookeys.1188.114984 (PMC10782442; doi:10.3897/zookeys.1188.114984)
Supplement: XML Treatment for Trapezionida leptitis [file zookeys.1188.114984-treatment5.xml]

<!DOCTYPE tp:taxon-treatment
  PUBLIC "-//TaxonX//DTD Taxonomic Treatment Publishing DTD v0 20100105//EN" "tax-treatment-NSO.dtd">
<tp:taxon-treatment xmlns:tp="http://www.plazi.org/taxpub"><tp:treatment-meta><kwd-group><label>Taxon classification</label><kwd>
                <named-content content-type="kingdom">Animalia</named-content>
              </kwd><kwd>
                <named-content content-type="order">Decapoda</named-content>
              </kwd><kwd>
                <named-content content-type="family">Munididae</named-content>
              </kwd></kwd-group><mixed-citation publication-type="journal"><person-group><name><surname>Macpherson</surname><given-names>Enrique</given-names></name><name><surname>Rodríguez-Flores</surname><given-names>Paula C.</given-names></name><name><surname>Machordom</surname><given-names>Annie</given-names></name></person-group><article-title>﻿DNA barcoding and morphology revealed the existence of seven new species of squat lobsters in the family <tp:taxon-name><tp:taxon-name-part taxon-name-part-type="family">Munididae</tp:taxon-name-part></tp:taxon-name> (<tp:taxon-name><tp:taxon-name-part taxon-name-part-type="order">Decapoda</tp:taxon-name-part></tp:taxon-name>, <tp:taxon-name><tp:taxon-name-part taxon-name-part-type="superfamily">Galatheoidea</tp:taxon-name-part></tp:taxon-name>) in the southwestern Pacific</article-title><source>Zookeys</source><day>03</day><month>01</month><year>2024</year><volume>1188</volume><fpage>91</fpage><lpage>123</lpage><pub-id pub-id-type="doi">10.3897/zookeys.1188.114984</pub-id></mixed-citation></tp:treatment-meta><tp:nomenclature><label>﻿</label><tp:taxon-name>
              <object-id xmlns:xlink="http://www.w3.org/1999/xlink" content-type="arpha" xlink:type="simple">FA06AC05-CA6A-5B17-8438-CC4163ACAC29</object-id>
              <tp:taxon-name-part taxon-name-part-type="genus" reg="Trapezionida">Trapezionida</tp:taxon-name-part>
              <tp:taxon-name-part taxon-name-part-type="species" reg="leptitis">leptitis</tp:taxon-name-part>
            </tp:taxon-name><tp:taxon-authority>(Macpherson, 1994)</tp:taxon-authority><tp:nomenclature-citation-list><tp:nomenclature-citation><tp:taxon-name>
                  <tp:taxon-name-part taxon-name-part-type="genus" reg="Munida">Munida</tp:taxon-name-part>
                  <tp:taxon-name-part taxon-name-part-type="species" reg="leptitis">leptitis</tp:taxon-name-part>
                </tp:taxon-name><comment><xref ref-type="bibr" rid="B15">Macpherson 1994</xref>: 487, fig. 27. — <xref ref-type="bibr" rid="B4">Baba 2005</xref>: 267 (in part). — <xref ref-type="bibr" rid="B20">Macpherson 2006</xref>: 318 (in part). — <xref ref-type="bibr" rid="B6">Baba et al. 2008</xref>: 104 (in part). — <xref ref-type="bibr" rid="B7">Baba et al. 2009</xref>: 171, figs 151–152. — <xref ref-type="bibr" rid="B21">Macpherson 2013</xref>: 301 (in part).</comment></tp:nomenclature-citation><tp:nomenclature-citation><tp:taxon-name>
                  <tp:taxon-name-part taxon-name-part-type="genus" reg="Trapezionida">Trapezionida</tp:taxon-name-part>
                  <tp:taxon-name-part taxon-name-part-type="species" reg="leptitis">leptitis</tp:taxon-name-part>
                </tp:taxon-name><comment>: <xref ref-type="bibr" rid="B14">Machordom et al. 2022</xref>: table 2, suppl. figs S1–S6.</comment></tp:nomenclature-citation></tp:nomenclature-citation-list></tp:nomenclature><tp:treatment-sec sec-type="material" id="SECID0E5EBG"><title>Material.</title><p><bold><italic>Holotype</italic></bold>: New Caledonia, Loyalty Islands, Musorstom 6 Stn DW431, 18 February 1989, <named-content xmlns:xlink="http://www.w3.org/1999/xlink" content-type="dwc:verbatimCoordinates" xlink:type="simple"><named-content content-type="geo-json" specific-use="{&#34;type&#34;:&#34;Point&#34;,&#34;coordinates&#34;:[166.166667,-20.370833]}" id="NCID0EMFBG" xlink:type="simple">20°22.25'S, 166°10'E</named-content></named-content>, 21 m: female, 3.4 mm (<named-content xmlns:xlink="http://www.w3.org/1999/xlink" content-type="dwc:institutional_code" xlink:title="Muséum national d’Histoire naturelle, Paris" xlink:href="http://grbio.org/institution/museum-national-dhistoire-naturelle-2" xlink:type="simple">MNHN</named-content>-IU-2014-10854 (= <named-content xmlns:xlink="http://www.w3.org/1999/xlink" content-type="dwc:institutional_code" xlink:title="Muséum national d’Histoire naturelle, Paris" xlink:href="http://grbio.org/institution/museum-national-dhistoire-naturelle-2" xlink:type="simple">MNHN</named-content> Ga2810). <bold><italic>Paratype</italic></bold>: New Caledonia, Loyalty Islands, Musorstom 6 Stn DW392, 13 February 1989, <named-content xmlns:xlink="http://www.w3.org/1999/xlink" content-type="dwc:verbatimCoordinates" xlink:type="simple"><named-content content-type="geo-json" specific-use="{&#34;type&#34;:&#34;Point&#34;,&#34;coordinates&#34;:[167.076667,-20.788667]}" id="NCID0E6FBG" xlink:type="simple">20°47.32'S, 167°04.60'E</named-content></named-content>, 340 m: 1 ovigerous female, 4.4 mm (<named-content xmlns:xlink="http://www.w3.org/1999/xlink" content-type="dwc:institutional_code" xlink:title="Muséum national d’Histoire naturelle, Paris" xlink:href="http://grbio.org/institution/museum-national-dhistoire-naturelle-2" xlink:type="simple">MNHN</named-content>-IU-2017-8971). French Polynesia, Tarasoc Stn DW3413, 13 October 2009, <named-content xmlns:xlink="http://www.w3.org/1999/xlink" content-type="dwc:verbatimCoordinates" xlink:type="simple"><named-content content-type="geo-json" specific-use="{&#34;type&#34;:&#34;Point&#34;,&#34;coordinates&#34;:[-151.766667,-16.566667]}" id="NCID0ELGBG" xlink:type="simple">16°34'S, 151°46'W</named-content></named-content>, 385–486 m: 2 males, 4.5–6.0 mm, 4 ovigerous females, 4.0–5.2 mm, 1 female, broken (<named-content xmlns:xlink="http://www.w3.org/1999/xlink" content-type="dwc:institutional_code" xlink:title="Muséum national d’Histoire naturelle, Paris" xlink:href="http://grbio.org/institution/museum-national-dhistoire-naturelle-2" xlink:type="simple">MNHN</named-content>-IU-2010-5816), 1 ovigerous female, 5.3 mm (<named-content xmlns:xlink="http://www.w3.org/1999/xlink" content-type="dwc:institutional_code" xlink:title="Muséum national d’Histoire naturelle, Paris" xlink:href="http://grbio.org/institution/museum-national-dhistoire-naturelle-2" xlink:type="simple">MNHN</named-content>-IU-2016-520). — Lifou 2000 Stn 1650, 15/18 November 2000, <named-content xmlns:xlink="http://www.w3.org/1999/xlink" content-type="dwc:verbatimCoordinates" xlink:type="simple"><named-content content-type="geo-json" specific-use="{&#34;type&#34;:&#34;Point&#34;,&#34;coordinates&#34;:[167.028333,-20.902500]}" id="NCID0E2GBG" xlink:type="simple">20°54.15'S, 167°01.7'E</named-content></named-content>, 120–250 m: 2 female, 2.5–3.4 mm (<named-content xmlns:xlink="http://www.w3.org/1999/xlink" content-type="dwc:institutional_code" xlink:title="Muséum national d’Histoire naturelle, Paris" xlink:href="http://grbio.org/institution/museum-national-dhistoire-naturelle-2" xlink:type="simple">MNHN</named-content>-IU-2016-519). — Stn 1442, 13–14 November 2000, <named-content xmlns:xlink="http://www.w3.org/1999/xlink" content-type="dwc:verbatimCoordinates" xlink:type="simple"><named-content content-type="geo-json" specific-use="{&#34;type&#34;:&#34;Point&#34;,&#34;coordinates&#34;:[167.033333,-20.773333]}" id="NCID0EHHBG" xlink:type="simple">20°46.4'S, 167°02'E</named-content></named-content>, 47 m: 1 ovigerous female, 4.2 mm (<named-content xmlns:xlink="http://www.w3.org/1999/xlink" content-type="dwc:institutional_code" xlink:title="Muséum national d’Histoire naturelle, Paris" xlink:href="http://grbio.org/institution/museum-national-dhistoire-naturelle-2" xlink:type="simple">MNHN</named-content>-IU-2014-13820).</p></tp:treatment-sec><tp:treatment-sec sec-type="Colour in life" id="SECID0EQHBG"><title>Colour in life</title><p><bold>(from <xref ref-type="bibr" rid="B7">Baba et al. 2009</xref>).</bold> Ground colour of body and appendages orange. <abbrev xmlns:xlink="http://www.w3.org/1999/xlink" xlink:title="pereopods 1" id="ABBRID0E4HBG" xlink:type="simple">P1</abbrev> with numerous red spots, mesial borders of articles darker than lateral margins; proximal half of fingers whitish, distal half reddish, tips white. <abbrev xmlns:xlink="http://www.w3.org/1999/xlink" xlink:title="pereopods 2" id="ABBRID0EBIBG" xlink:type="simple">P2</abbrev>–<abbrev xmlns:xlink="http://www.w3.org/1999/xlink" xlink:title="pereopods 4" id="ABBRID0EFIBG" xlink:type="simple">P4</abbrev> scattered with red spots; dactyli whitish.</p></tp:treatment-sec><tp:treatment-sec sec-type="Genetic data" id="SECID0EJIBG"><title>Genetic data.</title><p>COI, 16S.</p></tp:treatment-sec><tp:treatment-sec sec-type="remarks" id="SECID0EOIBG"><title>Remarks.</title><p>This species has been cited in numerous localities from the West and Central Pacific. However, as it was mentioned in previous papers (see above) some slight morphological differences among specimens from different areas were observed, suggesting the existence of a complex of species. Therefore, after the morphological and molecular revision of the material from the different areas, we have confirmed the existence of two species (see below in the Remarks of <italic><tp:taxon-name><tp:taxon-name-part taxon-name-part-type="genus" reg="Trapezionida">T.</tp:taxon-name-part><tp:taxon-name-part taxon-name-part-type="species" reg="pulex">pulex</tp:taxon-name-part></tp:taxon-name></italic> sp. nov.).</p></tp:treatment-sec><tp:treatment-sec sec-type="distribution" id="SECID0E6IBG"><title>Distribution.</title><p>The species has been collected in New Caledonia, French Polynesia and Taiwan. The depth range of the specimens examined is 21– 486 m.</p></tp:treatment-sec><ref-list><ref id="B15"><mixed-citation xmlns:xlink="http://www.w3.org/1999/xlink" xlink:type="simple"><person-group><name name-style="western"><surname>Macpherson</surname><given-names>E</given-names></name></person-group> (<year>1994</year>) <article-title><tp:taxon-name><tp:taxon-name-part taxon-name-part-type="subphylum">Crustacea</tp:taxon-name-part></tp:taxon-name><tp:taxon-name><tp:taxon-name-part taxon-name-part-type="order">Decapoda</tp:taxon-name-part></tp:taxon-name>: Studies on the genus <italic><tp:taxon-name><tp:taxon-name-part taxon-name-part-type="genus">Munida</tp:taxon-name-part></tp:taxon-name></italic> Leach, 1820 (<tp:taxon-name><tp:taxon-name-part taxon-name-part-type="family">Galatheidae</tp:taxon-name-part></tp:taxon-name>) in New Caledonia and adjacent waters with descriptions of 56 new species.</article-title> In: <person-group><name name-style="western"><surname>Crosnier</surname><given-names>A</given-names></name></person-group> (<role>Ed.</role>) <issue-title>Résultats des Campagnes MUSORSTOM, volume 12.</issue-title><source>Mémoires du Muséum National d’Histoire Naturelle, Paris 161</source>, <fpage>421</fpage>–<lpage>569</lpage>.</mixed-citation></ref><ref id="B4"><mixed-citation xmlns:xlink="http://www.w3.org/1999/xlink" xlink:type="simple"><person-group><name name-style="western"><surname>Baba</surname><given-names>K</given-names></name></person-group> (<year>2005</year>) <article-title>Deep-sea chirostylid and galatheid crustaceans (<tp:taxon-name><tp:taxon-name-part taxon-name-part-type="order">Decapoda</tp:taxon-name-part></tp:taxon-name>: <tp:taxon-name><tp:taxon-name-part taxon-name-part-type="infraorder">Anomura</tp:taxon-name-part></tp:taxon-name>) from the Indo-West Pacific, with a list of species.</article-title><source><tp:taxon-name><tp:taxon-name-part taxon-name-part-type="genus">Galathea</tp:taxon-name-part></tp:taxon-name> Reports</source><volume>20</volume>: <fpage>1</fpage>–<lpage>317</lpage>.</mixed-citation></ref><ref id="B20"><mixed-citation xmlns:xlink="http://www.w3.org/1999/xlink" xlink:type="simple"><person-group><name name-style="western"><surname>Macpherson</surname><given-names>E</given-names></name></person-group> (<year>2006</year>) <article-title>New species and new occurrence of <tp:taxon-name><tp:taxon-name-part taxon-name-part-type="superfamily">Galatheoidea</tp:taxon-name-part></tp:taxon-name> (<tp:taxon-name><tp:taxon-name-part taxon-name-part-type="subphylum">Crustacea</tp:taxon-name-part></tp:taxon-name>, <tp:taxon-name><tp:taxon-name-part taxon-name-part-type="order">Decapoda</tp:taxon-name-part></tp:taxon-name>) from New Caledonia.</article-title><source>Zoosystema</source><volume>28</volume>: <fpage>669</fpage>–<lpage>681</lpage>.</mixed-citation></ref><ref id="B6"><mixed-citation xmlns:xlink="http://www.w3.org/1999/xlink" xlink:type="simple"><person-group><name name-style="western"><surname>Baba</surname><given-names>K</given-names></name><name name-style="western"><surname>Macpherson</surname><given-names>E</given-names></name><name name-style="western"><surname>Poore</surname><given-names>GCB</given-names></name><name name-style="western"><surname>Ahyong</surname><given-names>ST</given-names></name><name name-style="western"><surname>Bermudez</surname><given-names>A</given-names></name><name name-style="western"><surname>Cabezas</surname><given-names>P</given-names></name><name name-style="western"><surname>Lin</surname><given-names>C-W</given-names></name><name name-style="western"><surname>Nizinski</surname><given-names>M</given-names></name><name name-style="western"><surname>Rodrigues</surname><given-names>C</given-names></name><name name-style="western"><surname>Schnabel</surname><given-names>K</given-names></name></person-group> (<year>2008</year>) <article-title>Catalogue of squat lobsters of the world (<tp:taxon-name><tp:taxon-name-part taxon-name-part-type="subphylum">Crustacea</tp:taxon-name-part></tp:taxon-name>: <tp:taxon-name><tp:taxon-name-part taxon-name-part-type="order">Decapoda</tp:taxon-name-part></tp:taxon-name>: <tp:taxon-name><tp:taxon-name-part taxon-name-part-type="infraorder">Anomura</tp:taxon-name-part></tp:taxon-name> – families <tp:taxon-name><tp:taxon-name-part taxon-name-part-type="family">Chirostylidae</tp:taxon-name-part></tp:taxon-name>, <tp:taxon-name><tp:taxon-name-part taxon-name-part-type="family">Galatheidae</tp:taxon-name-part></tp:taxon-name> and <tp:taxon-name><tp:taxon-name-part taxon-name-part-type="family">Kiwaidae</tp:taxon-name-part></tp:taxon-name>).</article-title><source>Zootaxa</source><volume>1905</volume>(<issue>1</issue>): <fpage>1</fpage>–<lpage>220</lpage>. <ext-link xlink:href="10.11646/zootaxa.1905.1.1" ext-link-type="doi" xlink:type="simple">https://doi.org/10.11646/zootaxa.1905.1.1</ext-link></mixed-citation></ref><ref id="B7"><mixed-citation xmlns:xlink="http://www.w3.org/1999/xlink" xlink:type="simple"><person-group><name name-style="western"><surname>Baba</surname><given-names>K</given-names></name><name name-style="western"><surname>Macpherson</surname><given-names>E</given-names></name><name name-style="western"><surname>Lin</surname><given-names>CW</given-names></name><name name-style="western"><surname>Chan</surname><given-names>T-Y</given-names></name></person-group> (<year>2009</year>) Crustacean Fauna of Taiwan: squat lobsters (<tp:taxon-name><tp:taxon-name-part taxon-name-part-type="family">Chirostylidae</tp:taxon-name-part></tp:taxon-name> and <tp:taxon-name><tp:taxon-name-part taxon-name-part-type="family">Galatheidae</tp:taxon-name-part></tp:taxon-name>). Taipei: National Science Council, Taiwan, R.O.C, ix + 312 pp.</mixed-citation></ref><ref id="B21"><mixed-citation xmlns:xlink="http://www.w3.org/1999/xlink" xlink:type="simple"><person-group><name name-style="western"><surname>Macpherson</surname><given-names>E</given-names></name></person-group> (<year>2013</year>) <article-title>New species and new occurences of squat lobsters (<tp:taxon-name><tp:taxon-name-part taxon-name-part-type="subphylum">Crustacea</tp:taxon-name-part></tp:taxon-name>, <tp:taxon-name><tp:taxon-name-part taxon-name-part-type="order">Decapoda</tp:taxon-name-part></tp:taxon-name>, <tp:taxon-name><tp:taxon-name-part taxon-name-part-type="family">Munididae</tp:taxon-name-part></tp:taxon-name>, <tp:taxon-name><tp:taxon-name-part taxon-name-part-type="family">Eumunididae</tp:taxon-name-part></tp:taxon-name>) from French Polynesia.</article-title> In: <person-group><name name-style="western"><surname>Ahyong</surname><given-names>ST</given-names></name><name name-style="western"><surname>Chan</surname><given-names>TY</given-names></name><name name-style="western"><surname>Corbari</surname><given-names>L</given-names></name><name name-style="western"><surname>Ng</surname><given-names>PKL</given-names></name></person-group> (<role>Eds</role>) <issue-title>Tropical Deep-Sea Benthos 27.</issue-title><source>Mémoires du Muséum national d’Histoire naturelle, Paris 204</source>, <fpage>287</fpage>–<lpage>309</lpage>.</mixed-citation></ref><ref id="B14"><mixed-citation xmlns:xlink="http://www.w3.org/1999/xlink" xlink:type="simple"><person-group><name name-style="western"><surname>Machordom</surname><given-names>A</given-names></name><name name-style="western"><surname>Ahyong</surname><given-names>ST</given-names></name><name name-style="western"><surname>Andreakis</surname><given-names>N</given-names></name><name name-style="western"><surname>Baba</surname><given-names>K</given-names></name><name name-style="western"><surname>Buckley</surname><given-names>D</given-names></name><name name-style="western"><surname>García-Giménez</surname><given-names>R</given-names></name><name name-style="western"><surname>McCallum</surname><given-names>A</given-names></name><name name-style="western"><surname>Rodríguez-Flores</surname><given-names>PC</given-names></name><name name-style="western"><surname>Macpherson</surname><given-names>E</given-names></name></person-group> (<year>2022</year>) <article-title>Deconstructing the squat lobster genus <italic><tp:taxon-name><tp:taxon-name-part taxon-name-part-type="genus">Munida</tp:taxon-name-part></tp:taxon-name></italic> to reconstruct the evolutionary history and taxonomy of the family <tp:taxon-name><tp:taxon-name-part taxon-name-part-type="family">Munididae</tp:taxon-name-part></tp:taxon-name> (<tp:taxon-name><tp:taxon-name-part taxon-name-part-type="subphylum">Crustacea</tp:taxon-name-part></tp:taxon-name>, <tp:taxon-name><tp:taxon-name-part taxon-name-part-type="infraorder">Anomura</tp:taxon-name-part></tp:taxon-name>, <tp:taxon-name><tp:taxon-name-part taxon-name-part-type="superfamily">Galatheoidea</tp:taxon-name-part></tp:taxon-name>).</article-title><source>Invertebrate Systematics</source><volume>36</volume>: <fpage>926</fpage>–<lpage>970</lpage>. <ext-link xlink:href="10.1071/IS22013" ext-link-type="doi" xlink:type="simple">https://doi.org/10.1071/IS22013</ext-link></mixed-citation></ref></ref-list></tp:taxon-treatment>
