# Supplementary material for: ﻿DNA barcoding and morphology revealed the existence of seven new species of squat lobsters in the family Munididae (Decapoda, Galatheoidea) in the southwestern Pacific
Source: Zookeys. 2024 Jan 3;1188:91–123. doi: 10.3897/zookeys.1188.114984 (PMC10782442; doi:10.3897/zookeys.1188.114984)
Supplement: XML Treatment for Trapezionida macilenta [file zookeys.1188.114984-treatment6.xml]

<!DOCTYPE tp:taxon-treatment
  PUBLIC "-//TaxonX//DTD Taxonomic Treatment Publishing DTD v0 20100105//EN" "tax-treatment-NSO.dtd">
<tp:taxon-treatment xmlns:tp="http://www.plazi.org/taxpub"><tp:treatment-meta><kwd-group><label>Taxon classification</label><kwd>
                <named-content content-type="kingdom">Animalia</named-content>
              </kwd><kwd>
                <named-content content-type="order">Decapoda</named-content>
              </kwd><kwd>
                <named-content content-type="family">Munididae</named-content>
              </kwd></kwd-group><mixed-citation publication-type="journal"><person-group><name><surname>Macpherson</surname><given-names>Enrique</given-names></name><name><surname>Rodríguez-Flores</surname><given-names>Paula C.</given-names></name><name><surname>Machordom</surname><given-names>Annie</given-names></name></person-group><article-title>﻿DNA barcoding and morphology revealed the existence of seven new species of squat lobsters in the family <tp:taxon-name><tp:taxon-name-part taxon-name-part-type="family">Munididae</tp:taxon-name-part></tp:taxon-name> (<tp:taxon-name><tp:taxon-name-part taxon-name-part-type="order">Decapoda</tp:taxon-name-part></tp:taxon-name>, <tp:taxon-name><tp:taxon-name-part taxon-name-part-type="superfamily">Galatheoidea</tp:taxon-name-part></tp:taxon-name>) in the southwestern Pacific</article-title><source>Zookeys</source><day>03</day><month>01</month><year>2024</year><volume>1188</volume><fpage>91</fpage><lpage>123</lpage><pub-id pub-id-type="doi">10.3897/zookeys.1188.114984</pub-id></mixed-citation></tp:treatment-meta><tp:nomenclature><label>﻿</label><tp:taxon-name>
              <object-id xmlns:xlink="http://www.w3.org/1999/xlink" content-type="arpha" xlink:type="simple">8071365D-E6A8-5534-8525-7483655CA8D6</object-id>
              <tp:taxon-name-part taxon-name-part-type="genus" reg="Trapezionida">Trapezionida</tp:taxon-name-part>
              <tp:taxon-name-part taxon-name-part-type="species" reg="macilenta">macilenta</tp:taxon-name-part>
              <object-id xmlns:xlink="http://www.w3.org/1999/xlink" content-type="zoobank" xlink:type="simple">https://zoobank.org/6366F93A-8096-43F6-8FFD-31F15DC11275</object-id>
            </tp:taxon-name><tp:taxon-status xmlns:xlink="http://www.w3.org/1999/xlink" xlink:type="simple">sp. nov.</tp:taxon-status><xref ref-type="fig" rid="F6">Figs 6</xref><xref ref-type="fig" rid="F9">, 9A</xref><tp:nomenclature-citation-list><tp:nomenclature-citation><tp:taxon-name>
                  <tp:taxon-name-part taxon-name-part-type="genus" reg="Trapezionida">Trapezionida</tp:taxon-name-part>
                  <tp:taxon-name-part taxon-name-part-type="uncertainty-rank">aff.</tp:taxon-name-part>
                  <tp:taxon-name-part taxon-name-part-type="species" reg="acola">acola</tp:taxon-name-part>
                </tp:taxon-name><comment>: <xref ref-type="bibr" rid="B14">Machordom et al. 2022</xref>: table 2, suppl. figs S1-S6.</comment></tp:nomenclature-citation></tp:nomenclature-citation-list></tp:nomenclature><tp:treatment-sec sec-type="material" id="SECID0EKLBG"><title>Material.</title><p><bold><italic>Holotype</italic>: Papua-New Guinea</bold>. Papua Niugini Stn PT05, 3 December 2012, <named-content xmlns:xlink="http://www.w3.org/1999/xlink" content-type="dwc:verbatimCoordinates" xlink:type="simple"><named-content content-type="geo-json" specific-use="{&#34;type&#34;:&#34;Point&#34;,&#34;coordinates&#34;:[145.821667,-5.206667]}" id="NCID0EYLBG" xlink:type="simple">05°12.4'S, 145°49.3'E</named-content></named-content>, 80 m: male, 5.7 mm (<named-content xmlns:xlink="http://www.w3.org/1999/xlink" content-type="dwc:institutional_code" xlink:title="Muséum national d’Histoire naturelle, Paris" xlink:href="http://grbio.org/institution/museum-national-dhistoire-naturelle-2" xlink:type="simple">MNHN</named-content>-IU-2013-1094).</p></tp:treatment-sec><tp:treatment-sec sec-type="description" id="SECID0EBMBG"><title>Description.</title><p><bold><italic>Carapace</italic></bold>: 1.2× as long as broad, feebly convex, with a few secondary striae and scales between main transverse ridges. Ridges with very short plumose setae and a few scattered long iridescent setae. Intestinal region without scales. Gastric region with five pairs of epigastric spines, longest pair behind supraocular spines, one pair between longest pair; one median protogastric spine. One parahepatic, one anterior branchial, and one postcervical spine on each side. Frontal margins oblique. Lateral margins slightly convex and convergent posteriorly. First lateral spine at anterolateral angle, well-developed, not reaching level of sinus between rostrum and supraocular spines; two or three small spines in front of anterior branch of cervical groove. Branchial margins slightly convex, with five spines. Rostrum spiniform, ~ 0.8× length of remaining carapace, slightly upwards directed, not dorsally carinated. Supraocular spines reaching midlength of rostrum and not reaching end of cornea, subparallel, slightly upwards directed. Pterygostomian region unarmed, ending in round tip.</p><fig id="F6" position="float" orientation="portrait"><object-id xmlns:xlink="http://www.w3.org/1999/xlink" content-type="doi" xlink:type="simple">10.3897/zookeys.1188.114984.figure6</object-id><object-id xmlns:xlink="http://www.w3.org/1999/xlink" content-type="arpha" xlink:type="simple">D7E9C092-A024-56B3-984C-2A4E006F887A</object-id><label>Figure 6.</label><caption><p><italic><tp:taxon-name><tp:taxon-name-part taxon-name-part-type="genus" reg="Trapezionida">Trapezionida</tp:taxon-name-part><tp:taxon-name-part taxon-name-part-type="species" reg="macilenta">macilenta</tp:taxon-name-part></tp:taxon-name></italic> sp. nov., male holotype, 5.7 mm (<named-content xmlns:xlink="http://www.w3.org/1999/xlink" content-type="dwc:institutional_code" xlink:title="Muséum national d’Histoire naturelle, Paris" xlink:href="http://grbio.org/institution/museum-national-dhistoire-naturelle-2" xlink:type="simple">MNHN</named-content>-IU-2013-1094), Papua-New Guinea <bold>A</bold> carapace and pleon, dorsal view <bold>B</bold> sternal plastron <bold>C</bold> cephalic region, showing antennular and antennal peduncles, ventral view <bold>D</bold> right <abbrev xmlns:xlink="http://www.w3.org/1999/xlink" xlink:title="maxilliped 3" id="ABBRID0ELNBG" xlink:type="simple">Mxp3</abbrev> ischium and merus, lateral view <bold>E</bold> right <abbrev xmlns:xlink="http://www.w3.org/1999/xlink" xlink:title="pereopods 1" id="ABBRID0ERNBG" xlink:type="simple">P1</abbrev>, merus and carpus, dorsal view <bold>F</bold> right <abbrev xmlns:xlink="http://www.w3.org/1999/xlink" xlink:title="pereopods 1" id="ABBRID0EXNBG" xlink:type="simple">P1</abbrev>, palm and fingers, dorsal view <bold>G</bold> right <abbrev xmlns:xlink="http://www.w3.org/1999/xlink" xlink:title="pereopods 2" id="ABBRID0E4NBG" xlink:type="simple">P2</abbrev>, lateral view <bold>H</bold> dactylus of right <abbrev xmlns:xlink="http://www.w3.org/1999/xlink" xlink:title="pereopods 2" id="ABBRID0EDOBG" xlink:type="simple">P2</abbrev>, lateral view <bold>I</bold> right <abbrev xmlns:xlink="http://www.w3.org/1999/xlink" xlink:title="pereopods 3" id="ABBRID0EJOBG" xlink:type="simple">P3</abbrev>, lateral view. Scale bars: 1.0 mm (<bold>A, E, F, G, I</bold>); 0.5 mm (<bold>B, C, D, H</bold>).</p></caption><graphic xmlns:xlink="http://www.w3.org/1999/xlink" xlink:href="zookeys-1188-091_article-114984__-g006.jpg" position="float" orientation="portrait" xlink:type="simple" id="oo_961269.jpg"><uri content-type="original_file" xlink:type="simple">https://binary.pensoft.net/fig/961269</uri></graphic></fig><p><bold><italic>Thoracic sternum</italic></bold>: 0.7× as long as broad. Surface of thoracic sternites IV–VI smooth, only a few short scales on sternite IV. Sternite III 3.7× as wide as long. Sternite IV trapezoidal, anterior margin contiguous to sternite III along ¾ of its length; 2.5× as wide as long, and 2.0× as wide as sternite III.</p><p><bold><italic>Pleon</italic></bold>: Ridges of pleomeres unarmed; somites II and III each with three uninterrupted transverse ridges on tergite behind anterior ridge: pleomeres IV and V with anterior ridge only; posteromedian margin of pleomere VI straight.</p><p><bold><italic>Eye</italic></bold>: Ocular peduncle longer than broad. Cornea moderately dilated, maximum corneal diameter 0.3 distance between bases of anterolateral spines.</p><p><bold><italic>Antennule</italic></bold>: Article 1 (distal spines excluded) very long, ~ 0.5× carapace length, 3.0× as long as wide (excluding spines), clearly overreaching end of cornea, with two distal spines, mesial spine longer than lateral; two spines on lateral margin, proximal one short, located at midlength of segment, distal one long, not reaching end of distal spines.</p><p><bold><italic>Antenna</italic></bold>: Article 1 with distomesial spine not exceeding article 2. Article 2 with distomesial spine, exceeding article 3, distolateral spine shorter than distomesial, slightly exceeding article 3. Articles 3 and 4 unarmed.</p><p><bold><italic><abbrev xmlns:xlink="http://www.w3.org/1999/xlink" xlink:title="maxilliped 3" id="ABBRID0E5PBG" xlink:type="simple">Mxp3</abbrev></italic></bold>: Ischium with well-developed spine on flexor distal margin. Merus slightly shorter than ischium; flexor margin with two spines, median slightly stronger than distal spine; extensor margin with minute distal spine. Carpus unarmed.</p><p><bold><italic><abbrev xmlns:xlink="http://www.w3.org/1999/xlink" xlink:title="pereopods 1" id="ABBRID0EIQBG" xlink:type="simple">P1</abbrev></italic></bold>: 4× carapace length, with scattered long plumose setae, and some long iridescent setae; some short setae on spines and scales. Merus 1.5 length of carapace, 2.2× as long as carpus, with some dorsal and mesial spines; distal spines strong, distomesial spine barely reaching proximal fourth of carpus. Carpus 0.6× length of palm, 3.2× as long as broad, with spines along mesial and dorsal sides. Palm 4.4× as long as broad, with row of dorsal spines; one row of spines along mesial and lateral margins, continuing along movable and lateral fingers, respectively. Fingers 0.7× length of palm.</p><p><bold><italic><abbrev xmlns:xlink="http://www.w3.org/1999/xlink" xlink:title="pereopods 2" id="ABBRID0ESQBG" xlink:type="simple">P2</abbrev>–<abbrev xmlns:xlink="http://www.w3.org/1999/xlink" xlink:title="pereopods 3" id="ABBRID0EWQBG" xlink:type="simple">P3</abbrev></italic></bold> (<abbrev xmlns:xlink="http://www.w3.org/1999/xlink" xlink:title="pereopods 4" id="ABBRID0E2QBG" xlink:type="simple">P4</abbrev> lost): Long and slender, with some short setae and some scattered iridescent setae along extensor margins of all articles. <abbrev xmlns:xlink="http://www.w3.org/1999/xlink" xlink:title="pereopods 2" id="ABBRID0E6QBG" xlink:type="simple">P2</abbrev> 2.8 carapace length. Meri shorter posteriorly (<abbrev xmlns:xlink="http://www.w3.org/1999/xlink" xlink:title="pereopods 3" id="ABBRID0EDRBG" xlink:type="simple">P3</abbrev> merus 0.9× length of <abbrev xmlns:xlink="http://www.w3.org/1999/xlink" xlink:title="pereopods 2" id="ABBRID0EHRBG" xlink:type="simple">P2</abbrev> merus); <abbrev xmlns:xlink="http://www.w3.org/1999/xlink" xlink:title="pereopods 2" id="ABBRID0ELRBG" xlink:type="simple">P2</abbrev> merus as long as carapace, 7.2× as long as broad, 1.2× as long as <abbrev xmlns:xlink="http://www.w3.org/1999/xlink" xlink:title="pereopods 2" id="ABBRID0EPRBG" xlink:type="simple">P2</abbrev> propodus; <abbrev xmlns:xlink="http://www.w3.org/1999/xlink" xlink:title="pereopods 3" id="ABBRID0ETRBG" xlink:type="simple">P3</abbrev> merus 6.2× as long as broad, 1.1× as long as <abbrev xmlns:xlink="http://www.w3.org/1999/xlink" xlink:title="pereopods 3" id="ABBRID0EXRBG" xlink:type="simple">P3</abbrev> propodus. Extensor margins of meri with row of six–eight proximally diminishing spines on <abbrev xmlns:xlink="http://www.w3.org/1999/xlink" xlink:title="pereopods 2" id="ABBRID0E2RBG" xlink:type="simple">P2</abbrev>–<abbrev xmlns:xlink="http://www.w3.org/1999/xlink" xlink:title="pereopods 3" id="ABBRID0E6RBG" xlink:type="simple">P3</abbrev>; flexor margins with three or four spines followed proximally by several eminences; lateral sides unarmed. Carpi with three or four spines on extensor margin; lateral surface with several granules sub-paralleling extensor margin; flexor margin with well-developed distal spine. Propodi 9.0–9.5× as long as broad; extensor margin unarmed; flexor margin with nine or ten slender movable spines, one fixed distal spine. Dactyli slender, length 0.8× that of propodi; flexor margin with ten movable spinules along entire border, with ultimate spinule at base of unguis; <abbrev xmlns:xlink="http://www.w3.org/1999/xlink" xlink:title="pereopods 2" id="ABBRID0EDSBG" xlink:type="simple">P2</abbrev> dactylus 8.0× as long as wide.</p></tp:treatment-sec><tp:treatment-sec sec-type="Colour in life" id="SECID0EHSBG"><title>Colour in life.</title><p>Ground colour of the carapace, pleon and appendages orange with large reddish patches. <abbrev xmlns:xlink="http://www.w3.org/1999/xlink" xlink:title="pereopods 1" id="ABBRID0ENSBG" xlink:type="simple">P1</abbrev>–<abbrev xmlns:xlink="http://www.w3.org/1999/xlink" xlink:title="pereopods 4" id="ABBRID0ERSBG" xlink:type="simple">P4</abbrev> with reddish and whitish transverse bands. Distal <abbrev xmlns:xlink="http://www.w3.org/1999/xlink" xlink:title="pereopods 1" id="ABBRID0EVSBG" xlink:type="simple">P1</abbrev> palm reddish (Fig. <xref ref-type="fig" rid="F9">9A</xref>).</p></tp:treatment-sec><tp:treatment-sec sec-type="Genetic data" id="SECID0E4SBG"><title>Genetic data.</title><p>COI, 16S.</p></tp:treatment-sec><tp:treatment-sec sec-type="etymology" id="SECID0ECTBG"><title>Etymology.</title><p>From the Latin, <italic>macilentus</italic>, thin, in reference to the long and slender antennular peduncle.</p></tp:treatment-sec><tp:treatment-sec sec-type="remarks" id="SECID0EKTBG"><title>Remarks.</title><p><italic><tp:taxon-name><tp:taxon-name-part taxon-name-part-type="genus" reg="Trapezionida">Trapezionida</tp:taxon-name-part><tp:taxon-name-part taxon-name-part-type="species" reg="macilenta">macilenta</tp:taxon-name-part></tp:taxon-name></italic> belongs to the group of species having one median protogastric spine, anterior ridge of the pleomere II tergite unarmed, thoracic sternites smooth and the antennular article 1 very slender, with the distomesial spine longer than the distolateral spine.</p><p>The new species is closely related to <italic><tp:taxon-name><tp:taxon-name-part taxon-name-part-type="genus" reg="Trapezionida">T.</tp:taxon-name-part><tp:taxon-name-part taxon-name-part-type="species" reg="diluta">diluta</tp:taxon-name-part></tp:taxon-name></italic> sp. nov. from New Caledonia (see above). However, both species are easily distinguished by several characters:</p><list list-type="bullet"><list-item><p>The branchial lateral margin of the carapace has four spines in 
                                <italic><tp:taxon-name><tp:taxon-name-part taxon-name-part-type="genus" reg="Trapezionida">T.</tp:taxon-name-part><tp:taxon-name-part taxon-name-part-type="species" reg="diluta">diluta</tp:taxon-name-part></tp:taxon-name></italic> and five in 
                                <italic><tp:taxon-name><tp:taxon-name-part taxon-name-part-type="genus" reg="Trapezionida">T.</tp:taxon-name-part><tp:taxon-name-part taxon-name-part-type="species" reg="macilenta">macilenta</tp:taxon-name-part></tp:taxon-name></italic>. The pleomeres II and III tergites each with two or three uninterrupted transverse ridges behind the anterior ridge 
                                <italic><tp:taxon-name><tp:taxon-name-part taxon-name-part-type="genus" reg="Trapezionida">T.</tp:taxon-name-part><tp:taxon-name-part taxon-name-part-type="species" reg="macilenta">macilenta</tp:taxon-name-part></tp:taxon-name></italic>, whereas there is only one transverse ridge in 
                                <italic><tp:taxon-name><tp:taxon-name-part taxon-name-part-type="genus" reg="Trapezionida">T.</tp:taxon-name-part><tp:taxon-name-part taxon-name-part-type="species" reg="diluta">diluta</tp:taxon-name-part></tp:taxon-name></italic>.
                            </p></list-item><list-item><p>The extensor margin of the Mxp3 merus has one minute distal spine in 
                                <italic><tp:taxon-name><tp:taxon-name-part taxon-name-part-type="genus" reg="Trapezionida">T.</tp:taxon-name-part><tp:taxon-name-part taxon-name-part-type="species" reg="macilenta">macilenta</tp:taxon-name-part></tp:taxon-name></italic>, absent in 
                                <italic><tp:taxon-name><tp:taxon-name-part taxon-name-part-type="genus" reg="Trapezionida">T.</tp:taxon-name-part><tp:taxon-name-part taxon-name-part-type="species" reg="diluta">diluta</tp:taxon-name-part></tp:taxon-name></italic>.
                            </p></list-item><list-item><p>Genetically both species are different. 
                                <italic><tp:taxon-name><tp:taxon-name-part taxon-name-part-type="genus" reg="Trapezionida">T.</tp:taxon-name-part><tp:taxon-name-part taxon-name-part-type="species" reg="macilenta">macilenta</tp:taxon-name-part></tp:taxon-name></italic> showed high divergence values compared with 
                                <italic><tp:taxon-name><tp:taxon-name-part taxon-name-part-type="genus" reg="Trapezionida">T.</tp:taxon-name-part><tp:taxon-name-part taxon-name-part-type="species" reg="diluta">diluta</tp:taxon-name-part></tp:taxon-name></italic> (6.42% COI, 4.6% 16S).
                            </p></list-item></list></tp:treatment-sec><tp:treatment-sec sec-type="distribution" id="SECID0EIXBG"><title>Distribution.</title><p>Papua-New Guinea, 80 m depth.</p></tp:treatment-sec><tp:treatment-sec><!--Section generated to contain objects referenced in tp:taxon-treatment.--><fig id="F9" position="float" orientation="portrait"><object-id xmlns:xlink="http://www.w3.org/1999/xlink" content-type="doi" xlink:type="simple">10.3897/zookeys.1188.114984.figure9</object-id><object-id xmlns:xlink="http://www.w3.org/1999/xlink" content-type="arpha" xlink:type="simple">35C00178-9818-5711-9030-7BBF5D1955AF</object-id><label>Figure 9.</label><caption><p>Colour in life <bold>A</bold><italic><tp:taxon-name><tp:taxon-name-part taxon-name-part-type="genus" reg="Trapezionida">Trapezionida</tp:taxon-name-part><tp:taxon-name-part taxon-name-part-type="species" reg="macilenta">macilenta</tp:taxon-name-part></tp:taxon-name></italic> sp. nov., male holotype, 5.7 mm (<named-content xmlns:xlink="http://www.w3.org/1999/xlink" content-type="dwc:institutional_code" xlink:title="Muséum national d’Histoire naturelle, Paris" xlink:href="http://grbio.org/institution/museum-national-dhistoire-naturelle-2" xlink:type="simple">MNHN</named-content>-IU-2013-1094), Papua-New Guinea <bold>B</bold><italic><tp:taxon-name><tp:taxon-name-part taxon-name-part-type="genus" reg="Trapezionida">Trapezionida</tp:taxon-name-part><tp:taxon-name-part taxon-name-part-type="species" reg="pulex">pulex</tp:taxon-name-part></tp:taxon-name></italic> sp. nov., ovigerous female paratype, 4.4 mm (<named-content xmlns:xlink="http://www.w3.org/1999/xlink" content-type="dwc:institutional_code" xlink:title="Muséum national d’Histoire naturelle, Paris" xlink:href="http://grbio.org/institution/museum-national-dhistoire-naturelle-2" xlink:type="simple">MNHN</named-content>-IU-2013-1882), New Caledonia.</p></caption><graphic xmlns:xlink="http://www.w3.org/1999/xlink" xlink:href="zookeys-1188-091_article-114984__-g009.jpg" position="float" orientation="portrait" xlink:type="simple" id="oo_961272.jpg"><uri content-type="original_file" xlink:type="simple">https://binary.pensoft.net/fig/961272</uri></graphic></fig></tp:treatment-sec><ref-list><ref id="B14"><mixed-citation xmlns:xlink="http://www.w3.org/1999/xlink" xlink:type="simple"><person-group><name name-style="western"><surname>Machordom</surname><given-names>A</given-names></name><name name-style="western"><surname>Ahyong</surname><given-names>ST</given-names></name><name name-style="western"><surname>Andreakis</surname><given-names>N</given-names></name><name name-style="western"><surname>Baba</surname><given-names>K</given-names></name><name name-style="western"><surname>Buckley</surname><given-names>D</given-names></name><name name-style="western"><surname>García-Giménez</surname><given-names>R</given-names></name><name name-style="western"><surname>McCallum</surname><given-names>A</given-names></name><name name-style="western"><surname>Rodríguez-Flores</surname><given-names>PC</given-names></name><name name-style="western"><surname>Macpherson</surname><given-names>E</given-names></name></person-group> (<year>2022</year>) <article-title>Deconstructing the squat lobster genus <italic><tp:taxon-name><tp:taxon-name-part taxon-name-part-type="genus">Munida</tp:taxon-name-part></tp:taxon-name></italic> to reconstruct the evolutionary history and taxonomy of the family <tp:taxon-name><tp:taxon-name-part taxon-name-part-type="family">Munididae</tp:taxon-name-part></tp:taxon-name> (<tp:taxon-name><tp:taxon-name-part taxon-name-part-type="subphylum">Crustacea</tp:taxon-name-part></tp:taxon-name>, <tp:taxon-name><tp:taxon-name-part taxon-name-part-type="infraorder">Anomura</tp:taxon-name-part></tp:taxon-name>, <tp:taxon-name><tp:taxon-name-part taxon-name-part-type="superfamily">Galatheoidea</tp:taxon-name-part></tp:taxon-name>).</article-title><source>Invertebrate Systematics</source><volume>36</volume>: <fpage>926</fpage>–<lpage>970</lpage>. <ext-link xlink:href="10.1071/IS22013" ext-link-type="doi" xlink:type="simple">https://doi.org/10.1071/IS22013</ext-link></mixed-citation></ref></ref-list></tp:taxon-treatment>
