# Supplementary material for: ﻿DNA barcoding and morphology revealed the existence of seven new species of squat lobsters in the family Munididae (Decapoda, Galatheoidea) in the southwestern Pacific
Source: Zookeys. 2024 Jan 3;1188:91–123. doi: 10.3897/zookeys.1188.114984 (PMC10782442; doi:10.3897/zookeys.1188.114984)
Supplement: XML Treatment for Trapezionida microtes [file zookeys.1188.114984-treatment7.xml]

<!DOCTYPE tp:taxon-treatment
  PUBLIC "-//TaxonX//DTD Taxonomic Treatment Publishing DTD v0 20100105//EN" "tax-treatment-NSO.dtd">
<tp:taxon-treatment xmlns:tp="http://www.plazi.org/taxpub"><tp:treatment-meta><kwd-group><label>Taxon classification</label><kwd>
                <named-content content-type="kingdom">Animalia</named-content>
              </kwd><kwd>
                <named-content content-type="order">Decapoda</named-content>
              </kwd><kwd>
                <named-content content-type="family">Munididae</named-content>
              </kwd></kwd-group><mixed-citation publication-type="journal"><person-group><name><surname>Macpherson</surname><given-names>Enrique</given-names></name><name><surname>Rodríguez-Flores</surname><given-names>Paula C.</given-names></name><name><surname>Machordom</surname><given-names>Annie</given-names></name></person-group><article-title>﻿DNA barcoding and morphology revealed the existence of seven new species of squat lobsters in the family <tp:taxon-name><tp:taxon-name-part taxon-name-part-type="family">Munididae</tp:taxon-name-part></tp:taxon-name> (<tp:taxon-name><tp:taxon-name-part taxon-name-part-type="order">Decapoda</tp:taxon-name-part></tp:taxon-name>, <tp:taxon-name><tp:taxon-name-part taxon-name-part-type="superfamily">Galatheoidea</tp:taxon-name-part></tp:taxon-name>) in the southwestern Pacific</article-title><source>Zookeys</source><day>03</day><month>01</month><year>2024</year><volume>1188</volume><fpage>91</fpage><lpage>123</lpage><pub-id pub-id-type="doi">10.3897/zookeys.1188.114984</pub-id></mixed-citation></tp:treatment-meta><tp:nomenclature><label>﻿</label><tp:taxon-name>
              <object-id xmlns:xlink="http://www.w3.org/1999/xlink" content-type="arpha" xlink:type="simple">27D3E523-FAE8-5B72-91BD-A4F17FA680C8</object-id>
              <tp:taxon-name-part taxon-name-part-type="genus" reg="Trapezionida">Trapezionida</tp:taxon-name-part>
              <tp:taxon-name-part taxon-name-part-type="species" reg="microtes">microtes</tp:taxon-name-part>
              <object-id xmlns:xlink="http://www.w3.org/1999/xlink" content-type="zoobank" xlink:type="simple">https://zoobank.org/AB42F369-2D53-4AB1-89FD-EEA3C6083348</object-id>
            </tp:taxon-name><tp:taxon-status xmlns:xlink="http://www.w3.org/1999/xlink" xlink:type="simple">sp. nov.</tp:taxon-status><xref ref-type="fig" rid="F7">Fig. 7</xref><tp:nomenclature-citation-list><tp:nomenclature-citation><tp:taxon-name>
                  <tp:taxon-name-part taxon-name-part-type="genus" reg="Trapezionida">Trapezionida</tp:taxon-name-part>
                  <tp:taxon-name-part taxon-name-part-type="species" reg="pumila">pumila</tp:taxon-name-part>
                </tp:taxon-name><comment>: <xref ref-type="bibr" rid="B14">Machordom et al. 2022</xref>: table 2, suppl. figs S1–S6 (non <tp:taxon-name><tp:taxon-name-part taxon-name-part-type="genus" reg="Trapezionida">T.</tp:taxon-name-part><tp:taxon-name-part taxon-name-part-type="species" reg="pumilla">pumilla</tp:taxon-name-part></tp:taxon-name> Macpherson, 2004).</comment></tp:nomenclature-citation></tp:nomenclature-citation-list></tp:nomenclature><tp:treatment-sec sec-type="material" id="SECID0EWZBG"><title>Material.</title><p><bold><italic>Holotype</italic></bold>: Vanuatu. Santo Stn AT9, 17 September 2006, <named-content xmlns:xlink="http://www.w3.org/1999/xlink" content-type="dwc:verbatimCoordinates" xlink:type="simple"><named-content content-type="geo-json" specific-use="{&#34;type&#34;:&#34;Point&#34;,&#34;coordinates&#34;:[167.021667,-15.691667]}" id="NCID0EE1BG" xlink:type="simple">15°41.5'S, 167°01.3'E</named-content></named-content>, 481 m: ovigerous female, 3.4 mm (<named-content xmlns:xlink="http://www.w3.org/1999/xlink" content-type="dwc:institutional_code" xlink:title="Muséum national d’Histoire naturelle, Paris" xlink:href="http://grbio.org/institution/museum-national-dhistoire-naturelle-2" xlink:type="simple">MNHN</named-content>-IU-2017-1337). <bold><italic>Paratypes</italic></bold>: Philippines. Musorstom 2 Stn DG32, 24 November 1980, <named-content xmlns:xlink="http://www.w3.org/1999/xlink" content-type="dwc:verbatimCoordinates" xlink:type="simple"><named-content content-type="geo-json" specific-use="{&#34;type&#34;:&#34;Point&#34;,&#34;coordinates&#34;:[120.900000,13.666667]}" id="NCID0ET1BG" xlink:type="simple">13°40'N, 120°54'E</named-content></named-content>, 192–220 m: 1 male, 2.0 mm, 2 ovigerous females, 2.3–2.4 mm, 1 female, 2.1 mm (<named-content xmlns:xlink="http://www.w3.org/1999/xlink" content-type="dwc:institutional_code" xlink:title="Muséum national d’Histoire naturelle, Paris" xlink:href="http://grbio.org/institution/museum-national-dhistoire-naturelle-2" xlink:type="simple">MNHN</named-content>-IU-2014-13975). New Caledonia. Halipro 2 Stn BT94, 24 November 1996, <named-content xmlns:xlink="http://www.w3.org/1999/xlink" content-type="dwc:verbatimCoordinates" xlink:type="simple"><named-content content-type="geo-json" specific-use="{&#34;type&#34;:&#34;Point&#34;,&#34;coordinates&#34;:[167.700000,-23.550000]}" id="NCID0E61BG" xlink:type="simple">23°33'S, 167°42'E</named-content></named-content>, 448–880 m: 1 male, 3.0 mm (<named-content xmlns:xlink="http://www.w3.org/1999/xlink" content-type="dwc:institutional_code" xlink:title="Muséum national d’Histoire naturelle, Paris" xlink:href="http://grbio.org/institution/museum-national-dhistoire-naturelle-2" xlink:type="simple">MNHN</named-content>-IU-2014-13978). — Lithist Stn DW1, 10 August 1999, <named-content xmlns:xlink="http://www.w3.org/1999/xlink" content-type="dwc:verbatimCoordinates" xlink:type="simple"><named-content content-type="geo-json" specific-use="{&#34;type&#34;:&#34;Point&#34;,&#34;coordinates&#34;:[167.701167,-23.623333]}" id="NCID0EL2BG" xlink:type="simple">23°37.4'S, 167°42.07'E</named-content></named-content>, 440 m: 1 ovigerous female, 3.3 mm (<named-content xmlns:xlink="http://www.w3.org/1999/xlink" content-type="dwc:institutional_code" xlink:title="Muséum national d’Histoire naturelle, Paris" xlink:href="http://grbio.org/institution/museum-national-dhistoire-naturelle-2" xlink:type="simple">MNHN</named-content>-IU-2014-13979).</p></tp:treatment-sec><tp:treatment-sec sec-type="description" id="SECID0EU2BG"><title>Description.</title><p><bold><italic>Carapace</italic></bold>: Slightly longer than broad, with a few scales between main transverse ridges in epigastric and anterior branchial areas. Ridges with very short setae. Gastric region with five pairs of epigastric spines, longest pair behind supraocular spines, one pair between longest pair. One parahepatic spine on each side. Frontal margins transverse. Lateral margins subparallel and convergent posteriorly. First lateral spine at anterolateral angle, well-developed, not reaching level of sinus between rostrum and supraocular spines. Branchial margin with four small spines. Rostrum slightly triangular, ~ 0.5× length of remaining carapace, slightly upwards directed, dorsally carinated. Supraocular spines short, not reaching midlength of rostrum and clearly not reaching end of cornea, subparallel. Pterygostomian region unarmed, ending in a round tip.</p><fig id="F7" position="float" orientation="portrait"><object-id xmlns:xlink="http://www.w3.org/1999/xlink" content-type="doi" xlink:type="simple">10.3897/zookeys.1188.114984.figure7</object-id><object-id xmlns:xlink="http://www.w3.org/1999/xlink" content-type="arpha" xlink:type="simple">898AA2AF-D1A0-5D92-B8A1-3441F03988B2</object-id><label>Figure 7.</label><caption><p><italic><tp:taxon-name><tp:taxon-name-part taxon-name-part-type="genus" reg="Trapezionida">Trapezionida</tp:taxon-name-part><tp:taxon-name-part taxon-name-part-type="species" reg="microtes">microtes</tp:taxon-name-part></tp:taxon-name></italic> sp. nov., ovigerous female holotype, 3.4 mm (<named-content xmlns:xlink="http://www.w3.org/1999/xlink" content-type="dwc:institutional_code" xlink:title="Muséum national d’Histoire naturelle, Paris" xlink:href="http://grbio.org/institution/museum-national-dhistoire-naturelle-2" xlink:type="simple">MNHN</named-content>-IU-2017-1337), Vanuatu <bold>A</bold> carapace and pleon, dorsal view <bold>B</bold> sternal plastron <bold>C</bold> cephalic region, showing antennular and antennal peduncles, ventral view <bold>D</bold> right <abbrev xmlns:xlink="http://www.w3.org/1999/xlink" xlink:title="maxilliped 3" id="ABBRID0E53BG" xlink:type="simple">Mxp3</abbrev> ischium and merus, lateral view <bold>E</bold> right <abbrev xmlns:xlink="http://www.w3.org/1999/xlink" xlink:title="pereopods 1" id="ABBRID0EE4BG" xlink:type="simple">P1</abbrev>, dorsal view <bold>F</bold> right <abbrev xmlns:xlink="http://www.w3.org/1999/xlink" xlink:title="pereopods 2" id="ABBRID0EK4BG" xlink:type="simple">P2</abbrev>, lateral view <bold>G</bold> dactylus of right <abbrev xmlns:xlink="http://www.w3.org/1999/xlink" xlink:title="pereopods 2" id="ABBRID0EQ4BG" xlink:type="simple">P2</abbrev>, lateral view <bold>H</bold> right <abbrev xmlns:xlink="http://www.w3.org/1999/xlink" xlink:title="pereopods 3" id="ABBRID0EW4BG" xlink:type="simple">P3</abbrev>, lateral view <bold>I</bold> right <abbrev xmlns:xlink="http://www.w3.org/1999/xlink" xlink:title="pereopods 4" id="ABBRID0E34BG" xlink:type="simple">P4</abbrev>, lateral view. Scale bars: 1.0 mm (<bold>A, E, F, H, I</bold>); 0.5 mm (<bold>B, C, D, G</bold>).</p></caption><graphic xmlns:xlink="http://www.w3.org/1999/xlink" xlink:href="zookeys-1188-091_article-114984__-g007.jpg" position="float" orientation="portrait" xlink:type="simple" id="oo_961270.jpg"><uri content-type="original_file" xlink:type="simple">https://binary.pensoft.net/fig/961270</uri></graphic></fig><p><bold><italic>Thoracic sternum</italic></bold>: 0.8× as long as wide. Surface of thoracic sternites IV–VI smooth, only a few short scales on sternite IV. Sternite III 3.5× as wide as long. Sternite IV trapezoidal, anterior margin contiguous to sternite III along ¾ of its length; 2.5× as wide as long, and 2.3× as wide as sternite III.</p><p><bold><italic>Pleon</italic></bold>: Ridges of pleomeres unarmed; tergites II and III each with one or two uninterrupted transverse ridges on tergite behind anterior ridge: tergites IV and V with anterior ridge only; posteromedian margin of tergite VI straight.</p><p><bold><italic>Eye</italic></bold>: Ocular peduncle longer than broad, cornea dilated, maximum corneal diameter 0.3 distance between bases of anterolateral spines.</p><p><bold><italic>Antennule</italic></bold>: Article 1 (distal spines excluded) ~ 0.3× carapace length, 2.0× as long as wide (excluding spines), not overreaching end of cornea, with two distal spines, mesial spine shorter than lateral; two spines on lateral margin, proximal one short, located at midlength of segment, distal one long, not reaching end of distolateral spines.</p><p><bold><italic>Antenna</italic></bold>: Article 1 with short distomesial spine not exceeding end of article 2. Article 2 with distomesial and distolateral subequal spins, not reaching end of article 3. Article 3 with distomesial spine.</p><p><bold><italic><abbrev xmlns:xlink="http://www.w3.org/1999/xlink" xlink:title="maxilliped 3" id="ABBRID0ER6BG" xlink:type="simple">Mxp3</abbrev></italic></bold>: Ischium with well-developed spine on flexor distal margin. Merus slightly shorter than ischium; flexor margin with two spines, median slightly stronger than distal spine; extensor margin with minute distal spine. Carpus unarmed.</p><p><bold><italic><abbrev xmlns:xlink="http://www.w3.org/1999/xlink" xlink:title="pereopods 1" id="ABBRID0E26BG" xlink:type="simple">P1</abbrev></italic></bold>: 2.5× carapace length, with scattered long setae and some short setae on spines and scales. Merus 0.9× carapace length, 2.0× as long as carpus, with some dorsal and mesial spines; distal spines strong, distomesial spine barely reaching proximal fourth of carpus. Carpus as long as palm, 2.0× as long as broad, with spines along mesial and dorsal sides. Palm 2.0× as long as broad, with row of minute dorsal spines; one row of spines along mesial and lateral margins. Fingers unarmed, 1.3× length of palm.</p><p><bold><italic><abbrev xmlns:xlink="http://www.w3.org/1999/xlink" xlink:title="pereopods 2" id="ABBRID0EGAAI" xlink:type="simple">P2</abbrev>–<abbrev xmlns:xlink="http://www.w3.org/1999/xlink" xlink:title="pereopods 4" id="ABBRID0EKAAI" xlink:type="simple">P4</abbrev></italic></bold>: Long and slender, with some short setae and some scattered iridescent setae along extensor margins of all articles. <abbrev xmlns:xlink="http://www.w3.org/1999/xlink" xlink:title="pereopods 2" id="ABBRID0EPAAI" xlink:type="simple">P2</abbrev> 2.2× carapace length. Meri shorter posteriorly (<abbrev xmlns:xlink="http://www.w3.org/1999/xlink" xlink:title="pereopods 3" id="ABBRID0ETAAI" xlink:type="simple">P3</abbrev> merus 0.9× length of <abbrev xmlns:xlink="http://www.w3.org/1999/xlink" xlink:title="pereopods 2" id="ABBRID0EXAAI" xlink:type="simple">P2</abbrev> merus, <abbrev xmlns:xlink="http://www.w3.org/1999/xlink" xlink:title="pereopods 4" id="ABBRID0E2AAI" xlink:type="simple">P4</abbrev> merus 0.7× length of <abbrev xmlns:xlink="http://www.w3.org/1999/xlink" xlink:title="pereopods 3" id="ABBRID0E6AAI" xlink:type="simple">P3</abbrev> merus); <abbrev xmlns:xlink="http://www.w3.org/1999/xlink" xlink:title="pereopods 2" id="ABBRID0EDBAI" xlink:type="simple">P2</abbrev> merus 0.9× carapace length, 6.0× as long as broad, 1.4× as long as <abbrev xmlns:xlink="http://www.w3.org/1999/xlink" xlink:title="pereopods 2" id="ABBRID0EHBAI" xlink:type="simple">P2</abbrev> propodus; <abbrev xmlns:xlink="http://www.w3.org/1999/xlink" xlink:title="pereopods 3" id="ABBRID0ELBAI" xlink:type="simple">P3</abbrev> merus 5.5× as long as broad, 1.2× as long as <abbrev xmlns:xlink="http://www.w3.org/1999/xlink" xlink:title="pereopods 3" id="ABBRID0EPBAI" xlink:type="simple">P3</abbrev> propodus. Extensor margins of meri with row of 10–12 proximally diminishing spines on <abbrev xmlns:xlink="http://www.w3.org/1999/xlink" xlink:title="pereopods 2" id="ABBRID0ETBAI" xlink:type="simple">P2</abbrev>–<abbrev xmlns:xlink="http://www.w3.org/1999/xlink" xlink:title="pereopods 3" id="ABBRID0EXBAI" xlink:type="simple">P3</abbrev>, only distal spine on <abbrev xmlns:xlink="http://www.w3.org/1999/xlink" xlink:title="pereopods 4" id="ABBRID0E2BAI" xlink:type="simple">P4</abbrev>; flexor margins with three or four spines followed proximally by several eminences on <abbrev xmlns:xlink="http://www.w3.org/1999/xlink" xlink:title="pereopods 2" id="ABBRID0E6BAI" xlink:type="simple">P2</abbrev>–<abbrev xmlns:xlink="http://www.w3.org/1999/xlink" xlink:title="pereopods 3" id="ABBRID0EDCAI" xlink:type="simple">P3</abbrev>, only distal spine on <abbrev xmlns:xlink="http://www.w3.org/1999/xlink" xlink:title="pereopods 4" id="ABBRID0EHCAI" xlink:type="simple">P4</abbrev>; lateral sides unarmed. Carpi with one or two spines on extensor margin; lateral surface with several granules sub-paralleling extensor margin; flexor margin with well-developed distal spine. Propodi 6.0 (<abbrev xmlns:xlink="http://www.w3.org/1999/xlink" xlink:title="pereopods 2" id="ABBRID0ELCAI" xlink:type="simple">P2</abbrev>), 5.5 (<abbrev xmlns:xlink="http://www.w3.org/1999/xlink" xlink:title="pereopods 3" id="ABBRID0EPCAI" xlink:type="simple">P3</abbrev>), 4.2 (<abbrev xmlns:xlink="http://www.w3.org/1999/xlink" xlink:title="pereopods 4" id="ABBRID0ETCAI" xlink:type="simple">P4</abbrev>) × as long as broad; extensor margin unarmed; flexor margin with four or five five slender movable spines, one fixed minute distal spine. Dactyli slender, length 0.6–0.7 that of propodi; flexor margin with eight or nine movable spinules along entire border, with ultimate spinule at base of unguis; <abbrev xmlns:xlink="http://www.w3.org/1999/xlink" xlink:title="pereopods 2" id="ABBRID0EXCAI" xlink:type="simple">P2</abbrev> dactylus 5.0× as long as wide. <abbrev xmlns:xlink="http://www.w3.org/1999/xlink" xlink:title="pereopods 4" id="ABBRID0E2CAI" xlink:type="simple">P4</abbrev> merocarpal articulation reaching anterior end of cervical groove; <abbrev xmlns:xlink="http://www.w3.org/1999/xlink" xlink:title="pereopods 4" id="ABBRID0E6CAI" xlink:type="simple">P4</abbrev> merus &gt; ½ length of <abbrev xmlns:xlink="http://www.w3.org/1999/xlink" xlink:title="pereopods 2" id="ABBRID0EDDAI" xlink:type="simple">P2</abbrev> merus.</p></tp:treatment-sec><tp:treatment-sec sec-type="Genetic data" id="SECID0EHDAI"><title>Genetic data.</title><p>COI, 16S.</p></tp:treatment-sec><tp:treatment-sec sec-type="etymology" id="SECID0EMDAI"><title>Etymology.</title><p>From the Greek, <italic>mikros</italic>, small, in reference to the small size of the species.</p></tp:treatment-sec><tp:treatment-sec sec-type="remarks" id="SECID0EUDAI"><title>Remarks.</title><p><italic><tp:taxon-name><tp:taxon-name-part taxon-name-part-type="genus" reg="Trapezionida">Trapezionida</tp:taxon-name-part><tp:taxon-name-part taxon-name-part-type="species" reg="microtes">microtes</tp:taxon-name-part></tp:taxon-name></italic> belongs to the group of species having four spines on the branchial lateral margins of the carapace, rostrum narrowly triangular (not spiniform), short supraocular spines, thoracic sternites smooth, moderately large eyes, pleomere II tergite unarmed, and the distomesial spine of the antennular article 1 smaller than the distolateral spine.</p><p>The new species is closely related to <italic><tp:taxon-name><tp:taxon-name-part taxon-name-part-type="genus" reg="Trapezionida">T.</tp:taxon-name-part><tp:taxon-name-part taxon-name-part-type="species" reg="alonsoi">alonsoi</tp:taxon-name-part></tp:taxon-name></italic> (Macpherson, 1994) from New Caledonia area and <italic><tp:taxon-name><tp:taxon-name-part taxon-name-part-type="genus" reg="Trapezionida">T.</tp:taxon-name-part><tp:taxon-name-part taxon-name-part-type="species" reg="pumilla">pumilla</tp:taxon-name-part></tp:taxon-name></italic> (Macpherson, 2004) from Tonga. However, <italic><tp:taxon-name><tp:taxon-name-part taxon-name-part-type="genus" reg="Trapezionida">T.</tp:taxon-name-part><tp:taxon-name-part taxon-name-part-type="species" reg="microtes">microtes</tp:taxon-name-part></tp:taxon-name></italic> is easily distinguished from these species by several characters:</p><list list-type="bullet"><list-item><p>The branchial lateral margin has four spines in the new species, whereas it is armed with five spines (rarely three or four) in 
                                <italic><tp:taxon-name><tp:taxon-name-part taxon-name-part-type="genus" reg="Trapezionida">T.</tp:taxon-name-part><tp:taxon-name-part taxon-name-part-type="species" reg="alonsoi">alonsoi</tp:taxon-name-part></tp:taxon-name></italic> and 
                                <italic><tp:taxon-name><tp:taxon-name-part taxon-name-part-type="genus" reg="Trapezionida">T.</tp:taxon-name-part><tp:taxon-name-part taxon-name-part-type="species" reg="pumilla">pumilla</tp:taxon-name-part></tp:taxon-name></italic>.
                            </p></list-item><list-item><p>The extensor margin of the Mxp3 merus has a distal spine in 
                                <italic><tp:taxon-name><tp:taxon-name-part taxon-name-part-type="genus" reg="Trapezionida">T.</tp:taxon-name-part><tp:taxon-name-part taxon-name-part-type="species" reg="alonsoi">alonsoi</tp:taxon-name-part></tp:taxon-name></italic> and 
                                <italic><tp:taxon-name><tp:taxon-name-part taxon-name-part-type="genus" reg="Trapezionida">T.</tp:taxon-name-part><tp:taxon-name-part taxon-name-part-type="species" reg="pumilla">pumilla</tp:taxon-name-part></tp:taxon-name></italic>, whereas it is unarmed in the new species.
                            </p></list-item><list-item><p>The P2–P4 dactyli are clearly more slender in 
                                <italic><tp:taxon-name><tp:taxon-name-part taxon-name-part-type="genus" reg="Trapezionida">T.</tp:taxon-name-part><tp:taxon-name-part taxon-name-part-type="species" reg="microtes">microtes</tp:taxon-name-part></tp:taxon-name></italic> than in 
                                <italic><tp:taxon-name><tp:taxon-name-part taxon-name-part-type="genus" reg="Trapezionida">T.</tp:taxon-name-part><tp:taxon-name-part taxon-name-part-type="species" reg="alonsoi">alonsoi</tp:taxon-name-part></tp:taxon-name></italic>: 5.0× vs. 2.5× as long as wide.
                            </p></list-item><list-item><p>Genetically 
                                <italic><tp:taxon-name><tp:taxon-name-part taxon-name-part-type="genus" reg="Trapezionida">T.</tp:taxon-name-part><tp:taxon-name-part taxon-name-part-type="species" reg="microtes">microtes</tp:taxon-name-part></tp:taxon-name></italic> showed high divergence values with 
                                <italic><tp:taxon-name><tp:taxon-name-part taxon-name-part-type="genus" reg="Trapezionida">T.</tp:taxon-name-part><tp:taxon-name-part taxon-name-part-type="species" reg="alonsoi">alonsoi</tp:taxon-name-part></tp:taxon-name></italic> (6.43% COI, 3.77% 16S). No genetic data is available for 
                                <italic><tp:taxon-name><tp:taxon-name-part taxon-name-part-type="genus" reg="Trapezionida">T.</tp:taxon-name-part><tp:taxon-name-part taxon-name-part-type="species" reg="pumilla">pumilla</tp:taxon-name-part></tp:taxon-name></italic>.
                            </p></list-item></list><p>The new species is also close to <italic><tp:taxon-name><tp:taxon-name-part taxon-name-part-type="genus" reg="Trapezionida">T.</tp:taxon-name-part><tp:taxon-name-part taxon-name-part-type="species" reg="trigonocornus">trigonocornus</tp:taxon-name-part></tp:taxon-name></italic> from Japan (<xref ref-type="bibr" rid="B12">Komai 2012</xref>). However, the dorsal surface of the carapace has branchial dorsal and postcervical spines in <italic><tp:taxon-name><tp:taxon-name-part taxon-name-part-type="genus" reg="Trapezionida">T.</tp:taxon-name-part><tp:taxon-name-part taxon-name-part-type="species" reg="trigonocornus">trigonocornus</tp:taxon-name-part></tp:taxon-name></italic>, whereas these spines are absent in the new species. No genetic data is available for <italic><tp:taxon-name><tp:taxon-name-part taxon-name-part-type="genus" reg="Trapezionida">T.</tp:taxon-name-part><tp:taxon-name-part taxon-name-part-type="species" reg="trigonocornus">trigonocornus</tp:taxon-name-part></tp:taxon-name></italic>.</p></tp:treatment-sec><tp:treatment-sec sec-type="distribution" id="SECID0E3JAI"><title>Distribution.</title><p>Vanuatu, New Caledonia, at 192–880 m.</p></tp:treatment-sec><ref-list><ref id="B14"><mixed-citation xmlns:xlink="http://www.w3.org/1999/xlink" xlink:type="simple"><person-group><name name-style="western"><surname>Machordom</surname><given-names>A</given-names></name><name name-style="western"><surname>Ahyong</surname><given-names>ST</given-names></name><name name-style="western"><surname>Andreakis</surname><given-names>N</given-names></name><name name-style="western"><surname>Baba</surname><given-names>K</given-names></name><name name-style="western"><surname>Buckley</surname><given-names>D</given-names></name><name name-style="western"><surname>García-Giménez</surname><given-names>R</given-names></name><name name-style="western"><surname>McCallum</surname><given-names>A</given-names></name><name name-style="western"><surname>Rodríguez-Flores</surname><given-names>PC</given-names></name><name name-style="western"><surname>Macpherson</surname><given-names>E</given-names></name></person-group> (<year>2022</year>) <article-title>Deconstructing the squat lobster genus <italic><tp:taxon-name><tp:taxon-name-part taxon-name-part-type="genus">Munida</tp:taxon-name-part></tp:taxon-name></italic> to reconstruct the evolutionary history and taxonomy of the family <tp:taxon-name><tp:taxon-name-part taxon-name-part-type="family">Munididae</tp:taxon-name-part></tp:taxon-name> (<tp:taxon-name><tp:taxon-name-part taxon-name-part-type="subphylum">Crustacea</tp:taxon-name-part></tp:taxon-name>, <tp:taxon-name><tp:taxon-name-part taxon-name-part-type="infraorder">Anomura</tp:taxon-name-part></tp:taxon-name>, <tp:taxon-name><tp:taxon-name-part taxon-name-part-type="superfamily">Galatheoidea</tp:taxon-name-part></tp:taxon-name>).</article-title><source>Invertebrate Systematics</source><volume>36</volume>: <fpage>926</fpage>–<lpage>970</lpage>. <ext-link xlink:href="10.1071/IS22013" ext-link-type="doi" xlink:type="simple">https://doi.org/10.1071/IS22013</ext-link></mixed-citation></ref><ref id="B12"><mixed-citation xmlns:xlink="http://www.w3.org/1999/xlink" xlink:type="simple"><person-group><name name-style="western"><surname>Komai</surname><given-names>T</given-names></name></person-group> (<year>2012</year>) <article-title>Squat Lobsters of the Genus <italic><tp:taxon-name><tp:taxon-name-part taxon-name-part-type="genus">Munida</tp:taxon-name-part></tp:taxon-name></italic> Leach, 1820 (<tp:taxon-name><tp:taxon-name-part taxon-name-part-type="subphylum">Crustacea</tp:taxon-name-part></tp:taxon-name>: <tp:taxon-name><tp:taxon-name-part taxon-name-part-type="order">Decapoda</tp:taxon-name-part></tp:taxon-name>: <tp:taxon-name><tp:taxon-name-part taxon-name-part-type="infraorder">Anomura</tp:taxon-name-part></tp:taxon-name>: <tp:taxon-name><tp:taxon-name-part taxon-name-part-type="family">Munididae</tp:taxon-name-part></tp:taxon-name>) from the Sagami Sea and Izu Islands, Central Japan, with descriptions of 10 new species.</article-title><source>Natural History Research</source><volume>12</volume>: <fpage>1</fpage>–<lpage>69</lpage>.</mixed-citation></ref></ref-list></tp:taxon-treatment>
