# Supplementary material for: ﻿DNA barcoding and morphology revealed the existence of seven new species of squat lobsters in the family Munididae (Decapoda, Galatheoidea) in the southwestern Pacific
Source: Zookeys. 2024 Jan 3;1188:91–123. doi: 10.3897/zookeys.1188.114984 (PMC10782442; doi:10.3897/zookeys.1188.114984)
Supplement: XML Treatment for Trapezionida pulex [file zookeys.1188.114984-treatment8.xml]

<!DOCTYPE tp:taxon-treatment
  PUBLIC "-//TaxonX//DTD Taxonomic Treatment Publishing DTD v0 20100105//EN" "tax-treatment-NSO.dtd">
<tp:taxon-treatment xmlns:tp="http://www.plazi.org/taxpub"><tp:treatment-meta><kwd-group><label>Taxon classification</label><kwd>
                <named-content content-type="kingdom">Animalia</named-content>
              </kwd><kwd>
                <named-content content-type="order">Decapoda</named-content>
              </kwd><kwd>
                <named-content content-type="family">Munididae</named-content>
              </kwd></kwd-group><mixed-citation publication-type="journal"><person-group><name><surname>Macpherson</surname><given-names>Enrique</given-names></name><name><surname>Rodríguez-Flores</surname><given-names>Paula C.</given-names></name><name><surname>Machordom</surname><given-names>Annie</given-names></name></person-group><article-title>﻿DNA barcoding and morphology revealed the existence of seven new species of squat lobsters in the family <tp:taxon-name><tp:taxon-name-part taxon-name-part-type="family">Munididae</tp:taxon-name-part></tp:taxon-name> (<tp:taxon-name><tp:taxon-name-part taxon-name-part-type="order">Decapoda</tp:taxon-name-part></tp:taxon-name>, <tp:taxon-name><tp:taxon-name-part taxon-name-part-type="superfamily">Galatheoidea</tp:taxon-name-part></tp:taxon-name>) in the southwestern Pacific</article-title><source>Zookeys</source><day>03</day><month>01</month><year>2024</year><volume>1188</volume><fpage>91</fpage><lpage>123</lpage><pub-id pub-id-type="doi">10.3897/zookeys.1188.114984</pub-id></mixed-citation></tp:treatment-meta><tp:nomenclature><label>﻿</label><tp:taxon-name>
              <object-id xmlns:xlink="http://www.w3.org/1999/xlink" content-type="arpha" xlink:type="simple">E9DC28F4-DBFF-5F60-9CC6-D12159ED4444</object-id>
              <tp:taxon-name-part taxon-name-part-type="genus" reg="Trapezionida">Trapezionida</tp:taxon-name-part>
              <tp:taxon-name-part taxon-name-part-type="species" reg="pulex">pulex</tp:taxon-name-part>
              <object-id xmlns:xlink="http://www.w3.org/1999/xlink" content-type="zoobank" xlink:type="simple">https://zoobank.org/FF992C41-5EC1-4109-9206-EB62CB87243B</object-id>
            </tp:taxon-name><tp:taxon-status xmlns:xlink="http://www.w3.org/1999/xlink" xlink:type="simple">sp. nov.</tp:taxon-status><xref ref-type="fig" rid="F8">Figs 8</xref><xref ref-type="fig" rid="F9">, 9B</xref><tp:nomenclature-citation-list><tp:nomenclature-citation><tp:taxon-name>
                  <tp:taxon-name-part taxon-name-part-type="genus" reg="Munida">Munida</tp:taxon-name-part>
                  <tp:taxon-name-part taxon-name-part-type="species" reg="leptitis">leptitis</tp:taxon-name-part>
                </tp:taxon-name><comment>: <xref ref-type="bibr" rid="B16">Macpherson 1996</xref>: 394, fig. 14. — <xref ref-type="bibr" rid="B17">Macpherson 1997</xref>: 607. — <xref ref-type="bibr" rid="B18">Macpherson 2000</xref>: 419. — <xref ref-type="bibr" rid="B19">Macpherson 2004</xref>: 263. — <xref ref-type="bibr" rid="B4">Baba 2005</xref>: 267 (in part). — <xref ref-type="bibr" rid="B20">Macpherson 2006</xref>: 318 (in part). — <xref ref-type="bibr" rid="B6">Baba et al. 2008</xref>: 104 (in part). — <xref ref-type="bibr" rid="B21">Macpherson 2013</xref>: 301 (in part). — <xref ref-type="bibr" rid="B22">Macpherson et al. 2020</xref>: 59. (non <tp:taxon-name><tp:taxon-name-part taxon-name-part-type="genus" reg="Munida">M.</tp:taxon-name-part><tp:taxon-name-part taxon-name-part-type="species" reg="leptitis">leptitis</tp:taxon-name-part></tp:taxon-name> Macpherson, 1994).</comment></tp:nomenclature-citation><tp:nomenclature-citation><tp:taxon-name>
                  <tp:taxon-name-part taxon-name-part-type="genus" reg="Trapezionida">Trapezionida</tp:taxon-name-part>
                </tp:taxon-name><comment>aff. <italic>leptitis1</italic>: <xref ref-type="bibr" rid="B14">Machordom et al. 2022</xref>: table 2, suppl. figs S1–S6.</comment></tp:nomenclature-citation></tp:nomenclature-citation-list></tp:nomenclature><tp:treatment-sec sec-type="material" id="SECID0E5NAI"><title>Material.</title><p><bold><italic>Holotype</italic></bold>: New Caledonia, Exbodi Stn DW3902, <named-content xmlns:xlink="http://www.w3.org/1999/xlink" content-type="dwc:verbatimCoordinates" xlink:type="simple"><named-content content-type="geo-json" specific-use="{&#34;type&#34;:&#34;Point&#34;,&#34;coordinates&#34;:[165.816667,-19.883333]}" id="NCID0EMOAI" xlink:type="simple">19°53'S, 165°49'E</named-content></named-content>, 410 m, 22 September 2011: male, 5.4 mm (<named-content xmlns:xlink="http://www.w3.org/1999/xlink" content-type="dwc:institutional_code" xlink:title="Muséum national d’Histoire naturelle, Paris" xlink:href="http://grbio.org/institution/museum-national-dhistoire-naturelle-2" xlink:type="simple">MNHN</named-content>-IU-2016-5809). <bold><italic>Paratypes</italic></bold>: Indonesia, Kei Islands, Karubar Stn DW02, 22 October 1991, <named-content xmlns:xlink="http://www.w3.org/1999/xlink" content-type="dwc:verbatimCoordinates" xlink:type="simple"><named-content content-type="geo-json" specific-use="{&#34;type&#34;:&#34;Point&#34;,&#34;coordinates&#34;:[132.216667,-5.783333]}" id="NCID0E2OAI" xlink:type="simple">05°47'S, 132°13'E</named-content></named-content>, 209–240 m: 3 males, 4.8–5.3 mm, 2 females, 3.6–4.3 mm, 1 juv. 2.4 mm (<named-content xmlns:xlink="http://www.w3.org/1999/xlink" content-type="dwc:institutional_code" xlink:title="Muséum national d’Histoire naturelle, Paris" xlink:href="http://grbio.org/institution/museum-national-dhistoire-naturelle-2" xlink:type="simple">MNHN</named-content>-IU-2014-14752, <named-content xmlns:xlink="http://www.w3.org/1999/xlink" content-type="dwc:institutional_code" xlink:title="Muséum national d’Histoire naturelle, Paris" xlink:href="http://grbio.org/institution/museum-national-dhistoire-naturelle-2" xlink:type="simple">MNHN</named-content>-IU-2016-516). Papua-New Guinea, Biopapua Stn CP3759, 14 October 2010, <named-content xmlns:xlink="http://www.w3.org/1999/xlink" content-type="dwc:verbatimCoordinates" xlink:type="simple"><named-content content-type="geo-json" specific-use="{&#34;type&#34;:&#34;Point&#34;,&#34;coordinates&#34;:[153.617833,-3.994833]}" id="NCID0ELPAI" xlink:type="simple">03°59.690'S, 153°37.070'E</named-content></named-content>, 287–352 m: 1 ovigerous female, 5.3 mm (<named-content xmlns:xlink="http://www.w3.org/1999/xlink" content-type="dwc:institutional_code" xlink:title="Muséum national d’Histoire naturelle, Paris" xlink:href="http://grbio.org/institution/museum-national-dhistoire-naturelle-2" xlink:type="simple">MNHN</named-content>-IU-2011-3829). — Papua Niugini Stn CP4016, 12 December 2012, <named-content xmlns:xlink="http://www.w3.org/1999/xlink" content-type="dwc:verbatimCoordinates" xlink:type="simple"><named-content content-type="geo-json" specific-use="{&#34;type&#34;:&#34;Point&#34;,&#34;coordinates&#34;:[148.233333,-5.666667]}" id="NCID0EXPAI" xlink:type="simple">05°40'S, 148°14'E</named-content></named-content>, 280–285 m: 1 female, 3.2 mm (<named-content xmlns:xlink="http://www.w3.org/1999/xlink" content-type="dwc:institutional_code" xlink:title="Muséum national d’Histoire naturelle, Paris" xlink:href="http://grbio.org/institution/museum-national-dhistoire-naturelle-2" xlink:type="simple">MNHN</named-content>-IU-2016-5816). — Madeep Stn DW4310, 3 May 2014, <named-content xmlns:xlink="http://www.w3.org/1999/xlink" content-type="dwc:verbatimCoordinates" xlink:type="simple"><named-content content-type="geo-json" specific-use="{&#34;type&#34;:&#34;Point&#34;,&#34;coordinates&#34;:[151.516667,-9.833333]}" id="NCID0EDQAI" xlink:type="simple">09°50'S, 151°31'E</named-content></named-content>, 390–500 m: 1 male, 4.2 mm (<named-content xmlns:xlink="http://www.w3.org/1999/xlink" content-type="dwc:institutional_code" xlink:title="Muséum national d’Histoire naturelle, Paris" xlink:href="http://grbio.org/institution/museum-national-dhistoire-naturelle-2" xlink:type="simple">MNHN</named-content>-IU-2016-5804). — Stn DW4311, 3 May 2014, <named-content xmlns:xlink="http://www.w3.org/1999/xlink" content-type="dwc:verbatimCoordinates" xlink:type="simple"><named-content content-type="geo-json" specific-use="{&#34;type&#34;:&#34;Point&#34;,&#34;coordinates&#34;:[151.533333,-9.833333]}" id="NCID0EPQAI" xlink:type="simple">09°50'S, 151°32'E</named-content></named-content>, 270–486 m: 1 male, 5.7 mm, 1 ovigerous female, 5.2 mm (<named-content xmlns:xlink="http://www.w3.org/1999/xlink" content-type="dwc:institutional_code" xlink:title="Muséum national d’Histoire naturelle, Paris" xlink:href="http://grbio.org/institution/museum-national-dhistoire-naturelle-2" xlink:type="simple">MNHN</named-content>-IU-2015-828). — Kavieng 2014 Stn DW4485, 5 September 2014, <named-content xmlns:xlink="http://www.w3.org/1999/xlink" content-type="dwc:verbatimCoordinates" xlink:type="simple"><named-content content-type="geo-json" specific-use="{&#34;type&#34;:&#34;Point&#34;,&#34;coordinates&#34;:[149.900000,-2.433333]}" id="NCID0E2QAI" xlink:type="simple">02°26'S, 149°54'E</named-content></named-content>, 240–242 m: 1 male, 3.4 mm (<named-content xmlns:xlink="http://www.w3.org/1999/xlink" content-type="dwc:institutional_code" xlink:title="Muséum national d’Histoire naturelle, Paris" xlink:href="http://grbio.org/institution/museum-national-dhistoire-naturelle-2" xlink:type="simple">MNHN</named-content>-IU-2014-9905). Solomon Islands, Salomon 1 Stn CP1831, 05 October 2001, <named-content xmlns:xlink="http://www.w3.org/1999/xlink" content-type="dwc:verbatimCoordinates" xlink:type="simple"><named-content content-type="geo-json" specific-use="{&#34;type&#34;:&#34;Point&#34;,&#34;coordinates&#34;:[161.320000,-10.201667]}" id="NCID0EHRAI" xlink:type="simple">10°12.1'S, 161°19.2'E</named-content></named-content>, 135–325 m: 1 ovigerous female, 6.0 mm; (<named-content xmlns:xlink="http://www.w3.org/1999/xlink" content-type="dwc:institutional_code" xlink:title="Muséum national d’Histoire naturelle, Paris" xlink:href="http://grbio.org/institution/museum-national-dhistoire-naturelle-2" xlink:type="simple">MNHN</named-content>-IU-2016-2997), 3 males, 3.4–5.5 mm, 1 ovigerous female, 3.7 mm, 1 female, 5.0 mm (<named-content xmlns:xlink="http://www.w3.org/1999/xlink" content-type="dwc:institutional_code" xlink:title="Muséum national d’Histoire naturelle, Paris" xlink:href="http://grbio.org/institution/museum-national-dhistoire-naturelle-2" xlink:type="simple">MNHN</named-content>-IU-2014-14750). Vanuatu, Musorstom 8 Stn CP983, 23 September 1994, <named-content xmlns:xlink="http://www.w3.org/1999/xlink" content-type="dwc:verbatimCoordinates" xlink:type="simple"><named-content content-type="geo-json" specific-use="{&#34;type&#34;:&#34;Point&#34;,&#34;coordinates&#34;:[169.466667,-19.366667]}" id="NCID0EXRAI" xlink:type="simple">19°22'S, 169°28'E</named-content></named-content>, 475–480 m: 1 male, 3.5 mm (<named-content xmlns:xlink="http://www.w3.org/1999/xlink" content-type="dwc:institutional_code" xlink:title="Muséum national d’Histoire naturelle, Paris" xlink:href="http://grbio.org/institution/museum-national-dhistoire-naturelle-2" xlink:type="simple">MNHN</named-content>-IU-2016-515). New Caledonia, Chesterfield Islands, Ebisco Stn CP2620, 20 October 2005, <named-content xmlns:xlink="http://www.w3.org/1999/xlink" content-type="dwc:verbatimCoordinates" xlink:type="simple"><named-content content-type="geo-json" specific-use="{&#34;type&#34;:&#34;Point&#34;,&#34;coordinates&#34;:[160.371967,-20.097733]}" id="NCID0EDSAI" xlink:type="simple">20°05.864'S, 160°22.318'E</named-content></named-content>, 270–532 m: 1 female, 5.8 mm (<named-content xmlns:xlink="http://www.w3.org/1999/xlink" content-type="dwc:institutional_code" xlink:title="Muséum national d’Histoire naturelle, Paris" xlink:href="http://grbio.org/institution/museum-national-dhistoire-naturelle-2" xlink:type="simple">MNHN</named-content>-IU-2014-14714). — Kanadeep 1 Stn DW5007, <named-content xmlns:xlink="http://www.w3.org/1999/xlink" content-type="dwc:verbatimCoordinates" xlink:type="simple"><named-content content-type="geo-json" specific-use="{&#34;type&#34;:&#34;Point&#34;,&#34;coordinates&#34;:[159.033333,-22.200000]}" id="NCID0EPSAI" xlink:type="simple">22°12'S, 159°02'E</named-content></named-content>, 19 September 2017, 290–750 m: 1 male, 5.6 mm (<named-content xmlns:xlink="http://www.w3.org/1999/xlink" content-type="dwc:institutional_code" xlink:title="Muséum national d’Histoire naturelle, Paris" xlink:href="http://grbio.org/institution/museum-national-dhistoire-naturelle-2" xlink:type="simple">MNHN</named-content>-IU-2013-19924). New Caledonia, Terrasse Stn DW3083, 24 October 2008, <named-content xmlns:xlink="http://www.w3.org/1999/xlink" content-type="dwc:verbatimCoordinates" xlink:type="simple"><named-content content-type="geo-json" specific-use="{&#34;type&#34;:&#34;Point&#34;,&#34;coordinates&#34;:[167.416667,-22.450000]}" id="NCID0E2SAI" xlink:type="simple">22°27'S, 167°25'E</named-content></named-content>, 470–570 m: 1 male, 5.2 mm (<named-content xmlns:xlink="http://www.w3.org/1999/xlink" content-type="dwc:institutional_code" xlink:title="Muséum national d’Histoire naturelle, Paris" xlink:href="http://grbio.org/institution/museum-national-dhistoire-naturelle-2" xlink:type="simple">MNHN</named-content>-IU-2011-4956). — Exbodi Stn CP3927, 26 September 2011, <named-content xmlns:xlink="http://www.w3.org/1999/xlink" content-type="dwc:verbatimCoordinates" xlink:type="simple"><named-content content-type="geo-json" specific-use="{&#34;type&#34;:&#34;Point&#34;,&#34;coordinates&#34;:[164.333333,-18.600000]}" id="NCID0EHTAI" xlink:type="simple">18°36'S, 164°20'E</named-content></named-content>, 381 m: 1 ovigerous female, 4.7 mm (<named-content xmlns:xlink="http://www.w3.org/1999/xlink" content-type="dwc:institutional_code" xlink:title="Muséum national d’Histoire naturelle, Paris" xlink:href="http://grbio.org/institution/museum-national-dhistoire-naturelle-2" xlink:type="simple">MNHN</named-content>-IU-2016-5815). — Stn DW3928, 26 September 2011, <named-content xmlns:xlink="http://www.w3.org/1999/xlink" content-type="dwc:verbatimCoordinates" xlink:type="simple"><named-content content-type="geo-json" specific-use="{&#34;type&#34;:&#34;Point&#34;,&#34;coordinates&#34;:[164.333333,-18.633333]}" id="NCID0ETTAI" xlink:type="simple">18°38'S, 164°20'E</named-content></named-content>, 362–402 m: 2 males, 4.5–5.2 mm (<named-content xmlns:xlink="http://www.w3.org/1999/xlink" content-type="dwc:institutional_code" xlink:title="Muséum national d’Histoire naturelle, Paris" xlink:href="http://grbio.org/institution/museum-national-dhistoire-naturelle-2" xlink:type="simple">MNHN</named-content>-IU-2016-5811). — Stn DW3930, 26 September 2011, <named-content xmlns:xlink="http://www.w3.org/1999/xlink" content-type="dwc:verbatimCoordinates" xlink:type="simple"><named-content content-type="geo-json" specific-use="{&#34;type&#34;:&#34;Point&#34;,&#34;coordinates&#34;:[164.433333,-18.616667]}" id="NCID0E6TAI" xlink:type="simple">18°37'S, 164°26'E</named-content></named-content>, 448–464 m: 2 males, 5.3–6.0 mm (<named-content xmlns:xlink="http://www.w3.org/1999/xlink" content-type="dwc:institutional_code" xlink:title="Muséum national d’Histoire naturelle, Paris" xlink:href="http://grbio.org/institution/museum-national-dhistoire-naturelle-2" xlink:type="simple">MNHN</named-content>-IU-2011-6466). — Stn DW3937, 27 September 2011, <named-content xmlns:xlink="http://www.w3.org/1999/xlink" content-type="dwc:verbatimCoordinates" xlink:type="simple"><named-content content-type="geo-json" specific-use="{&#34;type&#34;:&#34;Point&#34;,&#34;coordinates&#34;:[164.433333,-18.616667]}" id="NCID0ELUAI" xlink:type="simple">18°37'S, 164°26'E</named-content></named-content>, 446–604 m: 1 male, 7.8 mm (<named-content xmlns:xlink="http://www.w3.org/1999/xlink" content-type="dwc:institutional_code" xlink:title="Muséum national d’Histoire naturelle, Paris" xlink:href="http://grbio.org/institution/museum-national-dhistoire-naturelle-2" xlink:type="simple">MNHN</named-content>-IU-2013-1793), 2 males, 4.2–6.0 mm, 2 ovigerous females, 5.2–6.0 mm, 1 female, 3.8 mm(<named-content xmlns:xlink="http://www.w3.org/1999/xlink" content-type="dwc:institutional_code" xlink:title="Muséum national d’Histoire naturelle, Paris" xlink:href="http://grbio.org/institution/museum-national-dhistoire-naturelle-2" xlink:type="simple">MNHN</named-content>-IU-2011-7263). — Stn CP3841, 10 September 2011, <named-content xmlns:xlink="http://www.w3.org/1999/xlink" content-type="dwc:verbatimCoordinates" xlink:type="simple"><named-content content-type="geo-json" specific-use="{&#34;type&#34;:&#34;Point&#34;,&#34;coordinates&#34;:[167.400000,-22.383333]}" id="NCID0E2UAI" xlink:type="simple">22°23'S, 167°24'E</named-content></named-content>, 477–503 m: 2 ovigerous females, 4.8-5.3 mm (<named-content xmlns:xlink="http://www.w3.org/1999/xlink" content-type="dwc:institutional_code" xlink:title="Muséum national d’Histoire naturelle, Paris" xlink:href="http://grbio.org/institution/museum-national-dhistoire-naturelle-2" xlink:type="simple">MNHN</named-content>-IU-2016-5819). — Stn DW3847, 13 September 2011, <named-content xmlns:xlink="http://www.w3.org/1999/xlink" content-type="dwc:verbatimCoordinates" xlink:type="simple"><named-content content-type="geo-json" specific-use="{&#34;type&#34;:&#34;Point&#34;,&#34;coordinates&#34;:[168.683333,-22.066667]}" id="NCID0EHVAI" xlink:type="simple">22°04'S, 168°41'E</named-content></named-content>, 414–435 m: 1 ovigerous female, 4.4 mm (<named-content xmlns:xlink="http://www.w3.org/1999/xlink" content-type="dwc:institutional_code" xlink:title="Muséum national d’Histoire naturelle, Paris" xlink:href="http://grbio.org/institution/museum-national-dhistoire-naturelle-2" xlink:type="simple">MNHN</named-content>-IU-2013-1882). — Stn CP3848, 13 September 2011, <named-content xmlns:xlink="http://www.w3.org/1999/xlink" content-type="dwc:verbatimCoordinates" xlink:type="simple"><named-content content-type="geo-json" specific-use="{&#34;type&#34;:&#34;Point&#34;,&#34;coordinates&#34;:[168.700000,-22.050000]}" id="NCID0ETVAI" xlink:type="simple">22°03'S, 168°42'E</named-content></named-content>, 430–440 m: 3 males, 4.2–5.1 mm, 4 ovigerous females, 4.4–4.7 mm (<named-content xmlns:xlink="http://www.w3.org/1999/xlink" content-type="dwc:institutional_code" xlink:title="Muséum national d’Histoire naturelle, Paris" xlink:href="http://grbio.org/institution/museum-national-dhistoire-naturelle-2" xlink:type="simple">MNHN</named-content>-IU-2014-18231). — Stn CP3849, 13 September 2011, <named-content xmlns:xlink="http://www.w3.org/1999/xlink" content-type="dwc:verbatimCoordinates" xlink:type="simple"><named-content content-type="geo-json" specific-use="{&#34;type&#34;:&#34;Point&#34;,&#34;coordinates&#34;:[168.683333,-22.050000]}" id="NCID0E6VAI" xlink:type="simple">22°03'S, 168°41'E</named-content></named-content>, 360–560 m: 1 male, 6.0 mm (<named-content xmlns:xlink="http://www.w3.org/1999/xlink" content-type="dwc:institutional_code" xlink:title="Muséum national d’Histoire naturelle, Paris" xlink:href="http://grbio.org/institution/museum-national-dhistoire-naturelle-2" xlink:type="simple">MNHN</named-content>-IU-2016-5812). — Kanacono Stn DW4764, 27 August 2016, <named-content xmlns:xlink="http://www.w3.org/1999/xlink" content-type="dwc:verbatimCoordinates" xlink:type="simple"><named-content content-type="geo-json" specific-use="{&#34;type&#34;:&#34;Point&#34;,&#34;coordinates&#34;:[168.250000,-23.333333]}" id="NCID0ELWAI" xlink:type="simple">23°20'S, 168°15'E</named-content></named-content>, 350–356 m: 1 male, 7.0 mm (<named-content xmlns:xlink="http://www.w3.org/1999/xlink" content-type="dwc:institutional_code" xlink:title="Muséum national d’Histoire naturelle, Paris" xlink:href="http://grbio.org/institution/museum-national-dhistoire-naturelle-2" xlink:type="simple">MNHN</named-content>-IU-2017-8561). Wallis and Futuna Islands, Musorstom 7 Stn DW605, <named-content xmlns:xlink="http://www.w3.org/1999/xlink" content-type="dwc:verbatimCoordinates" xlink:type="simple"><named-content content-type="geo-json" specific-use="{&#34;type&#34;:&#34;Point&#34;,&#34;coordinates&#34;:[-176.140000,-13.355000]}" id="NCID0EXWAI" xlink:type="simple">13°21.3'S, 176°08.4'W</named-content></named-content>, 335–340 m, 26 June 1992: 1 ovigerous female, 4.5 mm (<named-content xmlns:xlink="http://www.w3.org/1999/xlink" content-type="dwc:institutional_code" xlink:title="Muséum national d’Histoire naturelle, Paris" xlink:href="http://grbio.org/institution/museum-national-dhistoire-naturelle-2" xlink:type="simple">MNHN</named-content>-IU-2016-517), 7 males, 3.1–6.1 mm, 3 ovigerous females, 4.4–5.3 mm, 2 females, 3.6–4.0 mm (<named-content xmlns:xlink="http://www.w3.org/1999/xlink" content-type="dwc:institutional_code" xlink:title="Muséum national d’Histoire naturelle, Paris" xlink:href="http://grbio.org/institution/museum-national-dhistoire-naturelle-2" xlink:type="simple">MNHN</named-content>-IU-2014-14735). Tonga, Bordau 2 CP1545, 5 June 2000, <named-content xmlns:xlink="http://www.w3.org/1999/xlink" content-type="dwc:verbatimCoordinates" xlink:type="simple"><named-content content-type="geo-json" specific-use="{&#34;type&#34;:&#34;Point&#34;,&#34;coordinates&#34;:[-17517.000000,-21.283333]}" id="NCID0EHXAI" xlink:type="simple">21°17'S, 17517°W</named-content></named-content>, 444–447 m: 3 males, 4.1–6.2 mm, 1 ovigerous female, 6.0 mm (<named-content xmlns:xlink="http://www.w3.org/1999/xlink" content-type="dwc:institutional_code" xlink:title="Muséum national d’Histoire naturelle, Paris" xlink:href="http://grbio.org/institution/museum-national-dhistoire-naturelle-2" xlink:type="simple">MNHN</named-content>-IU-2014-14739). — Stn CP1643, <named-content xmlns:xlink="http://www.w3.org/1999/xlink" content-type="dwc:verbatimCoordinates" xlink:type="simple"><named-content content-type="geo-json" specific-use="{&#34;type&#34;:&#34;Point&#34;,&#34;coordinates&#34;:[-175.375000,-21.075667]}" id="NCID0ETXAI" xlink:type="simple">21°04.54'S, 175°22.50'W</named-content></named-content>, 487 m, 22 June 2000: 2 males, 5.7–6.8 mm (<named-content xmlns:xlink="http://www.w3.org/1999/xlink" content-type="dwc:institutional_code" xlink:title="Muséum national d’Histoire naturelle, Paris" xlink:href="http://grbio.org/institution/museum-national-dhistoire-naturelle-2" xlink:type="simple">MNHN</named-content>-IU-2014-14748), 1 female, 4.6 mm (<named-content xmlns:xlink="http://www.w3.org/1999/xlink" content-type="dwc:institutional_code" xlink:title="Muséum national d’Histoire naturelle, Paris" xlink:href="http://grbio.org/institution/museum-national-dhistoire-naturelle-2" xlink:type="simple">MNHN</named-content>-IU-2016-518).</p><fig id="F8" position="float" orientation="portrait"><object-id xmlns:xlink="http://www.w3.org/1999/xlink" content-type="doi" xlink:type="simple">10.3897/zookeys.1188.114984.figure8</object-id><object-id xmlns:xlink="http://www.w3.org/1999/xlink" content-type="arpha" xlink:type="simple">FD91A1B9-9840-533D-831A-585DE38B7F62</object-id><label>Figure 8.</label><caption><p><italic><tp:taxon-name><tp:taxon-name-part taxon-name-part-type="genus" reg="Trapezionida">Trapezionida</tp:taxon-name-part><tp:taxon-name-part taxon-name-part-type="species" reg="pulex">pulex</tp:taxon-name-part></tp:taxon-name></italic> sp. nov., male holotype, 5.4 mm (<named-content xmlns:xlink="http://www.w3.org/1999/xlink" content-type="dwc:institutional_code" xlink:title="Muséum national d’Histoire naturelle, Paris" xlink:href="http://grbio.org/institution/museum-national-dhistoire-naturelle-2" xlink:type="simple">MNHN</named-content>-IU-2016-5809), New Caledonia <bold>A</bold> carapace and pleon, dorsal view <bold>B</bold> sternal plastron <bold>C</bold> cephalic region, showing antennular and antennal peduncles, ventral view <bold>D</bold> right <abbrev xmlns:xlink="http://www.w3.org/1999/xlink" xlink:title="maxilliped 3" id="ABBRID0E6YAI" xlink:type="simple">Mxp3</abbrev> ischium and merus, lateral view <bold>E</bold> right <abbrev xmlns:xlink="http://www.w3.org/1999/xlink" xlink:title="pereopods 1" id="ABBRID0EFZAI" xlink:type="simple">P1</abbrev>, dorsal view <bold>F</bold> left <abbrev xmlns:xlink="http://www.w3.org/1999/xlink" xlink:title="pereopods 2" id="ABBRID0ELZAI" xlink:type="simple">P2</abbrev>, lateral view <bold>G</bold> dactylus of left <abbrev xmlns:xlink="http://www.w3.org/1999/xlink" xlink:title="pereopods 2" id="ABBRID0ERZAI" xlink:type="simple">P2</abbrev>, lateral view <bold>H</bold> left <abbrev xmlns:xlink="http://www.w3.org/1999/xlink" xlink:title="pereopods 3" id="ABBRID0EXZAI" xlink:type="simple">P3</abbrev>, lateral view <bold>I</bold> left <abbrev xmlns:xlink="http://www.w3.org/1999/xlink" xlink:title="pereopods 4" id="ABBRID0E4ZAI" xlink:type="simple">P4</abbrev>, lateral view. Scale bars: 1.0 mm (<bold>A, E, F, H, I</bold>); 0.5 mm (<bold>B, C, D, G</bold>).</p></caption><graphic xmlns:xlink="http://www.w3.org/1999/xlink" xlink:href="zookeys-1188-091_article-114984__-g008.jpg" position="float" orientation="portrait" xlink:type="simple" id="oo_961271.jpg"><uri content-type="original_file" xlink:type="simple">https://binary.pensoft.net/fig/961271</uri></graphic></fig></tp:treatment-sec><tp:treatment-sec sec-type="description" id="SECID0EK1AI"><title>Description.</title><p><bold><italic>Carapace</italic></bold>: Slightly longer than broad, feebly convex, with some secondary striae and scales between main transverse ridges. Dorsal ridges with dense short setae, and numerous scattered, long, non-iridescent setae. Gastric region with four or five pairs of epigastric spines, longest pair behind supraocular spines, with intermediate pair of minute spines between large epigastric pair. One or two small hepatic and one parahepatic spine on each side, branchial dorsal and postcervical spines absent. Frontal margins transverse. Lateral margins slightly convex. First lateral spine on anterolateral angle, short, clearly not reaching level of sinus between rostrum and supraocular spines; two small spines in front of anterior branch of cervical groove; end of anterior branch of cervical groove with tuft of iridescent setae. Branchial margins straight, with five small spines, decreasing in size posteriorly. Rostrum spiniform, ~ 0.6–0.7× length of remaining carapace, laterally carinate, slightly upwards directed. Supraocular spines short, not reaching midlength of rostrum and clearly not reaching end of cornea, subparallel, directed slightly upwards. Grooves between rostrum and supraocular spines moderately shallow. Pterygostomian region unarmed, ending in round tip.</p><p><bold><italic>Thoracic sternum</italic></bold>: Approximately 0.7× as long as wide. Maximum width of sternum at sternite VII. Surface of thoracic IV–VI sternites smooth, with a few short striae in sternite IV. Sternite IV trapezoidal; anterior margin wide and subparallel to sternite III along its entire length. Sternite III ~ 2.5–3.0× as wide as long, sternite IV 2.5× as wide as long, 2.5× as wide as sternite III.</p><p><bold><italic>Pleon</italic></bold>: Tergites II and III each unarmed along anterior ridge, with three uninterrupted transverse ridges on tergite behind anterior ridge, tergites IV and V each with two uninterrupted transverse ridges; ridges with some short setae and a few iridescent setae.</p><p><bold><italic>Eye</italic></bold>: Cornea dilated, much wider than peduncle. Maximum corneal diameter 0.4 distance between bases of anterolateral spines.</p><p><bold><italic>Antennule</italic></bold>: Article 1 more than 2.0× as long as wide, with two well-developed distal spines, distomesial spine clearly shorter than distolateral; two lateral spines, distal much longer than proximal and nearly exceeding distolateral spine.</p><p><bold><italic>Antenna</italic></bold>: Article 1 with short distomesial spine nearly reaching end of article 2. Article 2 with distomesial and distolateral spines exceeding end of article 3. Article 3 unarmed.</p><p><bold><italic><abbrev xmlns:xlink="http://www.w3.org/1999/xlink" xlink:title="maxilliped 3" id="ABBRID0E42AI" xlink:type="simple">Mxp3</abbrev></italic></bold>: Ischium with strong distal spine on flexor margin. Merus shorter than ischium; flexor margin with two spines, proximal stronger than distal; extensor margin unarmed or with minute spine. Carpus unarmed.</p><p><bold><italic><abbrev xmlns:xlink="http://www.w3.org/1999/xlink" xlink:title="pereopods 1" id="ABBRID0EH3AI" xlink:type="simple">P1</abbrev></italic></bold>: 2.5–2.7 (females), 3.0–3.2 (males) × carapace length, squamate, covered with numerous long plumose and iridescent setae along mesial margin of articles. Merus 1.0–1.2 length of carapace, 2.1–2.2× as long as carpus, with some dorsal and mesial spines; distal spines strong, distomesial spine nearly reaching proximal third of carpus. Carpus 0.9–1.0 length of palm, 1.4–1.6× as long as broad, with strong spines along mesial margin, some small spines on dorsal side. Palm 1.3–1.7× as long as broad, with some small dorsal spines; well-developed spines along lateral and mesial margins. Fingers 1.2–1.4× as long as palm; fixed finger with spines along lateral margin; movable finger with basal and distal spines.</p><p><bold><italic><abbrev xmlns:xlink="http://www.w3.org/1999/xlink" xlink:title="pereopods 2" id="ABBRID0ER3AI" xlink:type="simple">P2</abbrev>–<abbrev xmlns:xlink="http://www.w3.org/1999/xlink" xlink:title="pereopods 4" id="ABBRID0EV3AI" xlink:type="simple">P4</abbrev></italic></bold>: Moderately long and slender, with numerous iridescent setae along extensor margin of articles. <abbrev xmlns:xlink="http://www.w3.org/1999/xlink" xlink:title="pereopods 2" id="ABBRID0E13AI" xlink:type="simple">P2</abbrev> 1.9–2.0× carapace length. Meri shorter posteriorly (<abbrev xmlns:xlink="http://www.w3.org/1999/xlink" xlink:title="pereopods 3" id="ABBRID0E53AI" xlink:type="simple">P3</abbrev> merus 0.8–0.9 length of <abbrev xmlns:xlink="http://www.w3.org/1999/xlink" xlink:title="pereopods 2" id="ABBRID0EC4AI" xlink:type="simple">P2</abbrev> merus, <abbrev xmlns:xlink="http://www.w3.org/1999/xlink" xlink:title="pereopods 4" id="ABBRID0EG4AI" xlink:type="simple">P4</abbrev> merus 0.7–0.8 length of <abbrev xmlns:xlink="http://www.w3.org/1999/xlink" xlink:title="pereopods 3" id="ABBRID0EK4AI" xlink:type="simple">P3</abbrev> merus); <abbrev xmlns:xlink="http://www.w3.org/1999/xlink" xlink:title="pereopods 2" id="ABBRID0EO4AI" xlink:type="simple">P2</abbrev> merus 0.7–0.8 length of carapace, 4.8–4.9× as long as broad, 1.3–1.4× as long as <abbrev xmlns:xlink="http://www.w3.org/1999/xlink" xlink:title="pereopods 2" id="ABBRID0ES4AI" xlink:type="simple">P2</abbrev> propodus; <abbrev xmlns:xlink="http://www.w3.org/1999/xlink" xlink:title="pereopods 3" id="ABBRID0EW4AI" xlink:type="simple">P3</abbrev> merus 4.8–4.2× as long as broad, 1.2–1.3× as long as <abbrev xmlns:xlink="http://www.w3.org/1999/xlink" xlink:title="pereopods 3" id="ABBRID0E14AI" xlink:type="simple">P3</abbrev> propodus; <abbrev xmlns:xlink="http://www.w3.org/1999/xlink" xlink:title="pereopods 4" id="ABBRID0E54AI" xlink:type="simple">P4</abbrev> merus 3.5–3.7× as long as broad, 1.1–1.2× length of <abbrev xmlns:xlink="http://www.w3.org/1999/xlink" xlink:title="pereopods 4" id="ABBRID0EC5AI" xlink:type="simple">P4</abbrev> propodus. Extensor margins of <abbrev xmlns:xlink="http://www.w3.org/1999/xlink" xlink:title="pereopods 2" id="ABBRID0EG5AI" xlink:type="simple">P2</abbrev>–<abbrev xmlns:xlink="http://www.w3.org/1999/xlink" xlink:title="pereopods 4" id="ABBRID0EK5AI" xlink:type="simple">P4</abbrev> meri with row of spines, decreasing in size proximally; flexor margins with some well-developed spines followed proximally by several eminences; lateral sides unarmed. Carpi with three or four spines on extensor margin of <abbrev xmlns:xlink="http://www.w3.org/1999/xlink" xlink:title="pereopods 2" id="ABBRID0EO5AI" xlink:type="simple">P2</abbrev>–<abbrev xmlns:xlink="http://www.w3.org/1999/xlink" xlink:title="pereopods 3" id="ABBRID0ES5AI" xlink:type="simple">P3</abbrev>, unarmed on <abbrev xmlns:xlink="http://www.w3.org/1999/xlink" xlink:title="pereopods 4" id="ABBRID0EW5AI" xlink:type="simple">P4</abbrev>; lateral surface with several granules sub-paralleling extensor margin on <abbrev xmlns:xlink="http://www.w3.org/1999/xlink" xlink:title="pereopods 2" id="ABBRID0E15AI" xlink:type="simple">P2</abbrev>–<abbrev xmlns:xlink="http://www.w3.org/1999/xlink" xlink:title="pereopods 4" id="ABBRID0E55AI" xlink:type="simple">P4</abbrev>; flexor margin with distal spine. Propodi 4.0–4.7× as long as broad; extensor margin unarmed; flexor margin with nine or ten slender movable spines on <abbrev xmlns:xlink="http://www.w3.org/1999/xlink" xlink:title="pereopods 2" id="ABBRID0EC6AI" xlink:type="simple">P2</abbrev>–<abbrev xmlns:xlink="http://www.w3.org/1999/xlink" xlink:title="pereopods 4" id="ABBRID0EG6AI" xlink:type="simple">P4</abbrev>, distal end with one fixed spine. Dactyli slender, slightly shorter than propodi; flexor margin with 7–9 movable spinules, with ultimate spinule at base of unguis, penultimate spine much closer to antepenultimate than to ultimate spine; <abbrev xmlns:xlink="http://www.w3.org/1999/xlink" xlink:title="pereopods 2" id="ABBRID0EK6AI" xlink:type="simple">P2</abbrev> dactylus 3.7–4.5× as long as wide. <abbrev xmlns:xlink="http://www.w3.org/1999/xlink" xlink:title="pereopods 4" id="ABBRID0EO6AI" xlink:type="simple">P4</abbrev> merocarpal articulation not reaching anterior end of cervical groove; <abbrev xmlns:xlink="http://www.w3.org/1999/xlink" xlink:title="pereopods 4" id="ABBRID0ES6AI" xlink:type="simple">P4</abbrev> merus ~ ½ length of <abbrev xmlns:xlink="http://www.w3.org/1999/xlink" xlink:title="pereopods 2" id="ABBRID0EW6AI" xlink:type="simple">P2</abbrev> merus.</p></tp:treatment-sec><tp:treatment-sec sec-type="Colour in life" id="SECID0E16AI"><title>Colour in life.</title><p>Ground colour of carapace and pleomere tergites pale orange. Rostrum orange, supraocular spines whitish. Transverse whitish stripes on median and posterior parts of carapace. Median and lateral parts of pleomere tergites with orange spots. <abbrev xmlns:xlink="http://www.w3.org/1999/xlink" xlink:title="pereopods 1" id="ABBRID0EAABI" xlink:type="simple">P1</abbrev>–<abbrev xmlns:xlink="http://www.w3.org/1999/xlink" xlink:title="pereopods 4" id="ABBRID0EEABI" xlink:type="simple">P4</abbrev> pale orange without transverse stripes; <abbrev xmlns:xlink="http://www.w3.org/1999/xlink" xlink:title="pereopods 1" id="ABBRID0EIABI" xlink:type="simple">P1</abbrev> with a few dorso-median red spots; distal portion of fingers whitish. <abbrev xmlns:xlink="http://www.w3.org/1999/xlink" xlink:title="pereopods 2" id="ABBRID0EMABI" xlink:type="simple">P2</abbrev>–<abbrev xmlns:xlink="http://www.w3.org/1999/xlink" xlink:title="pereopods 4" id="ABBRID0EQABI" xlink:type="simple">P4</abbrev> dactyli whitish (Fig. <xref ref-type="fig" rid="F9">9B</xref>).</p><fig id="F9" position="float" orientation="portrait"><object-id xmlns:xlink="http://www.w3.org/1999/xlink" content-type="doi" xlink:type="simple">10.3897/zookeys.1188.114984.figure9</object-id><object-id xmlns:xlink="http://www.w3.org/1999/xlink" content-type="arpha" xlink:type="simple">35C00178-9818-5711-9030-7BBF5D1955AF</object-id><label>Figure 9.</label><caption><p>Colour in life <bold>A</bold><italic><tp:taxon-name><tp:taxon-name-part taxon-name-part-type="genus" reg="Trapezionida">Trapezionida</tp:taxon-name-part><tp:taxon-name-part taxon-name-part-type="species" reg="macilenta">macilenta</tp:taxon-name-part></tp:taxon-name></italic> sp. nov., male holotype, 5.7 mm (<named-content xmlns:xlink="http://www.w3.org/1999/xlink" content-type="dwc:institutional_code" xlink:title="Muséum national d’Histoire naturelle, Paris" xlink:href="http://grbio.org/institution/museum-national-dhistoire-naturelle-2" xlink:type="simple">MNHN</named-content>-IU-2013-1094), Papua-New Guinea <bold>B</bold><italic><tp:taxon-name><tp:taxon-name-part taxon-name-part-type="genus" reg="Trapezionida">Trapezionida</tp:taxon-name-part><tp:taxon-name-part taxon-name-part-type="species" reg="pulex">pulex</tp:taxon-name-part></tp:taxon-name></italic> sp. nov., ovigerous female paratype, 4.4 mm (<named-content xmlns:xlink="http://www.w3.org/1999/xlink" content-type="dwc:institutional_code" xlink:title="Muséum national d’Histoire naturelle, Paris" xlink:href="http://grbio.org/institution/museum-national-dhistoire-naturelle-2" xlink:type="simple">MNHN</named-content>-IU-2013-1882), New Caledonia.</p></caption><graphic xmlns:xlink="http://www.w3.org/1999/xlink" xlink:href="zookeys-1188-091_article-114984__-g009.jpg" position="float" orientation="portrait" xlink:type="simple" id="oo_961272.jpg"><uri content-type="original_file" xlink:type="simple">https://binary.pensoft.net/fig/961272</uri></graphic></fig></tp:treatment-sec><tp:treatment-sec sec-type="Genetic data" id="SECID0EHCBI"><title>Genetic data.</title><p>COI, 16S.</p></tp:treatment-sec><tp:treatment-sec sec-type="etymology" id="SECID0EMCBI"><title>Etymology.</title><p>From the Latin, <italic><tp:taxon-name><tp:taxon-name-part taxon-name-part-type="genus" reg="Trapezionida"/><tp:taxon-name-part taxon-name-part-type="species" reg="pulex">pulex</tp:taxon-name-part></tp:taxon-name></italic>, flea, in reference to the small size of the species.</p></tp:treatment-sec><tp:treatment-sec sec-type="remarks" id="SECID0E3CBI"><title>Remarks.</title><p>The new species is morphologically very close to <italic><tp:taxon-name><tp:taxon-name-part taxon-name-part-type="genus" reg="Trapezionida">T.</tp:taxon-name-part><tp:taxon-name-part taxon-name-part-type="species" reg="leptitis">leptitis</tp:taxon-name-part></tp:taxon-name></italic> (Macpherson, 1994) (see above), whichwas described from specimens collected in New Caledonia, and it was found later off Wallis and Futuna area, Taiwan, Indonesia, Papua-New Guinea, Vanuatu, Fiji, Tonga, and French Polynesia (see <xref ref-type="bibr" rid="B22">Macpherson et al. 2020</xref> and references cited therein). Nevertheless, some slight morphological differences among specimens suggest the existence of a complex of cryptic species with overlapping distribution ranges. The molecular analysis of specimens from the different localities has demonstrated the existence of two species, <italic><tp:taxon-name><tp:taxon-name-part taxon-name-part-type="genus" reg="Trapezionida">T.</tp:taxon-name-part><tp:taxon-name-part taxon-name-part-type="species" reg="leptitis">leptitis</tp:taxon-name-part></tp:taxon-name></italic> and <italic><tp:taxon-name><tp:taxon-name-part taxon-name-part-type="genus" reg="Trapezionida">T.</tp:taxon-name-part><tp:taxon-name-part taxon-name-part-type="species" reg="pulex">pulex</tp:taxon-name-part></tp:taxon-name></italic>. Both species are genetically distinct, although only separated morphologically by slight differences.</p><p>Both species can be differentiated by the following aspects:</p><list list-type="bullet"><list-item><p>The thoracic sternite III is more slender in 
                                <italic><tp:taxon-name><tp:taxon-name-part taxon-name-part-type="genus" reg="Trapezionida">T.</tp:taxon-name-part><tp:taxon-name-part taxon-name-part-type="species" reg="leptitis">leptitis</tp:taxon-name-part></tp:taxon-name></italic> than in 
                                <italic><tp:taxon-name><tp:taxon-name-part taxon-name-part-type="genus" reg="Trapezionida">T.</tp:taxon-name-part><tp:taxon-name-part taxon-name-part-type="species" reg="pulex">pulex</tp:taxon-name-part></tp:taxon-name></italic> (3.5–4.5× as wide as long in 
                                <italic><tp:taxon-name><tp:taxon-name-part taxon-name-part-type="genus" reg="Trapezionida">T.</tp:taxon-name-part><tp:taxon-name-part taxon-name-part-type="species" reg="leptitis">leptitis</tp:taxon-name-part></tp:taxon-name></italic> and 2.5–3.0× in 
                                <italic><tp:taxon-name><tp:taxon-name-part taxon-name-part-type="genus" reg="Trapezionida">T.</tp:taxon-name-part><tp:taxon-name-part taxon-name-part-type="species" reg="pulex">pulex</tp:taxon-name-part></tp:taxon-name></italic>).
                            </p></list-item><list-item><p>The P2–P4 are more slender in 
                                <italic><tp:taxon-name><tp:taxon-name-part taxon-name-part-type="genus" reg="Trapezionida">T.</tp:taxon-name-part><tp:taxon-name-part taxon-name-part-type="species" reg="pulex">pulex</tp:taxon-name-part></tp:taxon-name></italic> than in 
                                <italic><tp:taxon-name><tp:taxon-name-part taxon-name-part-type="genus" reg="Trapezionida">T.</tp:taxon-name-part><tp:taxon-name-part taxon-name-part-type="species" reg="leptitis">leptitis</tp:taxon-name-part></tp:taxon-name></italic>. The propodi are 5.3–5.7× as long as broad and the dactyli 5.0× as long as broad in 
                                <italic><tp:taxon-name><tp:taxon-name-part taxon-name-part-type="genus" reg="Trapezionida">T.</tp:taxon-name-part><tp:taxon-name-part taxon-name-part-type="species" reg="pulex">pulex</tp:taxon-name-part></tp:taxon-name></italic>. These values are 4.0–4.6 and 3.7–4.5×, respectively, in 
                                <italic><tp:taxon-name><tp:taxon-name-part taxon-name-part-type="genus" reg="Trapezionida">T.</tp:taxon-name-part><tp:taxon-name-part taxon-name-part-type="species" reg="leptitis">leptitis</tp:taxon-name-part></tp:taxon-name></italic> .
                            </p></list-item><list-item><p>The colour patterns of both species are different. For instance, the dorsal surface of the P1 has numerous red spots in 
                                <italic><tp:taxon-name><tp:taxon-name-part taxon-name-part-type="genus" reg="Trapezionida">T.</tp:taxon-name-part><tp:taxon-name-part taxon-name-part-type="species" reg="leptitis">leptitis</tp:taxon-name-part></tp:taxon-name></italic>, whereas these spots are very few in 
                                <italic><tp:taxon-name><tp:taxon-name-part taxon-name-part-type="genus" reg="Trapezionida">T.</tp:taxon-name-part><tp:taxon-name-part taxon-name-part-type="species" reg="pulex">pulex</tp:taxon-name-part></tp:taxon-name></italic>.
                            </p></list-item><list-item><p>Genetically the new species is different from 
                                <italic><tp:taxon-name><tp:taxon-name-part taxon-name-part-type="genus" reg="Trapezionida">T.</tp:taxon-name-part><tp:taxon-name-part taxon-name-part-type="species" reg="leptitis">leptitis</tp:taxon-name-part></tp:taxon-name></italic>: 7.44% 16S and 13.54% COI.
                            </p></list-item></list></tp:treatment-sec><tp:treatment-sec sec-type="distribution" id="SECID0ELIBI"><title>Distribution.</title><p>The species is found in Indonesia, Vanuatu, Loyalty Islands, New Caledonia, Wallis and Futuna Islands, Fiji, Tonga, and French Polynesia. The depth range of these specimens is 135–750 m.</p></tp:treatment-sec><ref-list><ref id="B16"><mixed-citation xmlns:xlink="http://www.w3.org/1999/xlink" xlink:type="simple"><person-group><name name-style="western"><surname>Macpherson</surname><given-names>E</given-names></name></person-group> (<year>1996</year>) <article-title><tp:taxon-name><tp:taxon-name-part taxon-name-part-type="subphylum">Crustacea</tp:taxon-name-part></tp:taxon-name><tp:taxon-name><tp:taxon-name-part taxon-name-part-type="order">Decapoda</tp:taxon-name-part></tp:taxon-name>: species of the genera <italic><tp:taxon-name><tp:taxon-name-part taxon-name-part-type="genus">Munida</tp:taxon-name-part></tp:taxon-name></italic> Leach, 1820 and <italic><tp:taxon-name><tp:taxon-name-part taxon-name-part-type="genus">Paramunida</tp:taxon-name-part></tp:taxon-name></italic> Baba, 1988 (<tp:taxon-name><tp:taxon-name-part taxon-name-part-type="family">Galatheidae</tp:taxon-name-part></tp:taxon-name>) from the seas around the Wallis and Futuna Islands.</article-title> In: <person-group><name name-style="western"><surname>Crosnier</surname><given-names>A</given-names></name></person-group> (<role>Ed.</role>) <issue-title>Résultats des Campagnes MUSORSTOM, volume 15.</issue-title><source>Mémoires du Muséum National d’Histoire Naturelle, Paris 168</source>, <fpage>387</fpage>–<lpage>421</lpage>.</mixed-citation></ref><ref id="B17"><mixed-citation xmlns:xlink="http://www.w3.org/1999/xlink" xlink:type="simple"><person-group><name name-style="western"><surname>Macpherson</surname><given-names>E</given-names></name></person-group> (<year>1997</year>) <article-title><tp:taxon-name><tp:taxon-name-part taxon-name-part-type="subphylum">Crustacea</tp:taxon-name-part></tp:taxon-name><tp:taxon-name><tp:taxon-name-part taxon-name-part-type="order">Decapoda</tp:taxon-name-part></tp:taxon-name>: species of the genera <italic><tp:taxon-name><tp:taxon-name-part taxon-name-part-type="genus">Agononida</tp:taxon-name-part></tp:taxon-name></italic> Baba &amp; de Saint Laurent, 1996 and <italic><tp:taxon-name><tp:taxon-name-part taxon-name-part-type="genus">Munida</tp:taxon-name-part></tp:taxon-name></italic> Leach, 1820 (<tp:taxon-name><tp:taxon-name-part taxon-name-part-type="family">Galatheidae</tp:taxon-name-part></tp:taxon-name>) from the KARUBAR cruise.</article-title> In: <person-group><name name-style="western"><surname>Crosnier</surname><given-names>A</given-names></name><name name-style="western"><surname>Bouchet</surname><given-names>P</given-names></name></person-group> (<role>Eds</role>) <issue-title>Résultats des Campagnes MUSORSTOM, volume 16.</issue-title><source>Mémoires du Muséum National d’Histoire Naturelle, Paris 172</source>, <fpage>597</fpage>–<lpage>612</lpage>.</mixed-citation></ref><ref id="B18"><mixed-citation xmlns:xlink="http://www.w3.org/1999/xlink" xlink:type="simple"><person-group><name name-style="western"><surname>Macpherson</surname><given-names>E</given-names></name></person-group> (<year>2000</year>) <article-title><tp:taxon-name><tp:taxon-name-part taxon-name-part-type="subphylum">Crustacea</tp:taxon-name-part></tp:taxon-name><tp:taxon-name><tp:taxon-name-part taxon-name-part-type="order">Decapoda</tp:taxon-name-part></tp:taxon-name>: Species of the genera <italic><tp:taxon-name><tp:taxon-name-part taxon-name-part-type="genus">Agononida</tp:taxon-name-part></tp:taxon-name></italic> Baba &amp; de Saint Laurent, 1996 and <italic><tp:taxon-name><tp:taxon-name-part taxon-name-part-type="genus">Munida</tp:taxon-name-part></tp:taxon-name></italic> Leach, 1820 (<tp:taxon-name><tp:taxon-name-part taxon-name-part-type="family">Galatheidae</tp:taxon-name-part></tp:taxon-name>) collected during the MUSORSTOM 8 cruise in Vanuatu.</article-title> In: <person-group><name name-style="western"><surname>Crosnier</surname><given-names>A</given-names></name></person-group> (<role>Ed.</role>) <issue-title>Résultats des Campagnes MUSORSTOM, Volume 20.</issue-title><source>Mémoires du Muséum National d’Histoire Naturelle, Paris 180</source>, <fpage>407</fpage>–<lpage>426</lpage>.</mixed-citation></ref><ref id="B19"><mixed-citation xmlns:xlink="http://www.w3.org/1999/xlink" xlink:type="simple"><person-group><name name-style="western"><surname>Macpherson</surname><given-names>E</given-names></name></person-group> (<year>2004</year>) <article-title>Species of the genus <italic><tp:taxon-name><tp:taxon-name-part taxon-name-part-type="genus">Munida</tp:taxon-name-part></tp:taxon-name></italic> Leach, 1820 and related genera from Fiji and Tonga (<tp:taxon-name><tp:taxon-name-part taxon-name-part-type="subphylum">Crustacea</tp:taxon-name-part></tp:taxon-name>: <tp:taxon-name><tp:taxon-name-part taxon-name-part-type="order">Decapoda</tp:taxon-name-part></tp:taxon-name>: <tp:taxon-name><tp:taxon-name-part taxon-name-part-type="family">Galatheidae</tp:taxon-name-part></tp:taxon-name>).</article-title> In: <person-group><name name-style="western"><surname>Marshall</surname><given-names>BA</given-names></name><name name-style="western"><surname>Richer de Forges</surname><given-names>B</given-names></name></person-group> (<role>Eds</role>) <issue-title>Tropical Deep-Sea Benthos, Volume 23.</issue-title><source>Mémoires du Muséum National d’Histoire Naturelle, Paris 191</source>, <fpage>231</fpage>–<lpage>292</lpage>.</mixed-citation></ref><ref id="B4"><mixed-citation xmlns:xlink="http://www.w3.org/1999/xlink" xlink:type="simple"><person-group><name name-style="western"><surname>Baba</surname><given-names>K</given-names></name></person-group> (<year>2005</year>) <article-title>Deep-sea chirostylid and galatheid crustaceans (<tp:taxon-name><tp:taxon-name-part taxon-name-part-type="order">Decapoda</tp:taxon-name-part></tp:taxon-name>: <tp:taxon-name><tp:taxon-name-part taxon-name-part-type="infraorder">Anomura</tp:taxon-name-part></tp:taxon-name>) from the Indo-West Pacific, with a list of species.</article-title><source><tp:taxon-name><tp:taxon-name-part taxon-name-part-type="genus">Galathea</tp:taxon-name-part></tp:taxon-name> Reports</source><volume>20</volume>: <fpage>1</fpage>–<lpage>317</lpage>.</mixed-citation></ref><ref id="B20"><mixed-citation xmlns:xlink="http://www.w3.org/1999/xlink" xlink:type="simple"><person-group><name name-style="western"><surname>Macpherson</surname><given-names>E</given-names></name></person-group> (<year>2006</year>) <article-title>New species and new occurrence of <tp:taxon-name><tp:taxon-name-part taxon-name-part-type="superfamily">Galatheoidea</tp:taxon-name-part></tp:taxon-name> (<tp:taxon-name><tp:taxon-name-part taxon-name-part-type="subphylum">Crustacea</tp:taxon-name-part></tp:taxon-name>, <tp:taxon-name><tp:taxon-name-part taxon-name-part-type="order">Decapoda</tp:taxon-name-part></tp:taxon-name>) from New Caledonia.</article-title><source>Zoosystema</source><volume>28</volume>: <fpage>669</fpage>–<lpage>681</lpage>.</mixed-citation></ref><ref id="B6"><mixed-citation xmlns:xlink="http://www.w3.org/1999/xlink" xlink:type="simple"><person-group><name name-style="western"><surname>Baba</surname><given-names>K</given-names></name><name name-style="western"><surname>Macpherson</surname><given-names>E</given-names></name><name name-style="western"><surname>Poore</surname><given-names>GCB</given-names></name><name name-style="western"><surname>Ahyong</surname><given-names>ST</given-names></name><name name-style="western"><surname>Bermudez</surname><given-names>A</given-names></name><name name-style="western"><surname>Cabezas</surname><given-names>P</given-names></name><name name-style="western"><surname>Lin</surname><given-names>C-W</given-names></name><name name-style="western"><surname>Nizinski</surname><given-names>M</given-names></name><name name-style="western"><surname>Rodrigues</surname><given-names>C</given-names></name><name name-style="western"><surname>Schnabel</surname><given-names>K</given-names></name></person-group> (<year>2008</year>) <article-title>Catalogue of squat lobsters of the world (<tp:taxon-name><tp:taxon-name-part taxon-name-part-type="subphylum">Crustacea</tp:taxon-name-part></tp:taxon-name>: <tp:taxon-name><tp:taxon-name-part taxon-name-part-type="order">Decapoda</tp:taxon-name-part></tp:taxon-name>: <tp:taxon-name><tp:taxon-name-part taxon-name-part-type="infraorder">Anomura</tp:taxon-name-part></tp:taxon-name> – families <tp:taxon-name><tp:taxon-name-part taxon-name-part-type="family">Chirostylidae</tp:taxon-name-part></tp:taxon-name>, <tp:taxon-name><tp:taxon-name-part taxon-name-part-type="family">Galatheidae</tp:taxon-name-part></tp:taxon-name> and <tp:taxon-name><tp:taxon-name-part taxon-name-part-type="family">Kiwaidae</tp:taxon-name-part></tp:taxon-name>).</article-title><source>Zootaxa</source><volume>1905</volume>(<issue>1</issue>): <fpage>1</fpage>–<lpage>220</lpage>. <ext-link xlink:href="10.11646/zootaxa.1905.1.1" ext-link-type="doi" xlink:type="simple">https://doi.org/10.11646/zootaxa.1905.1.1</ext-link></mixed-citation></ref><ref id="B21"><mixed-citation xmlns:xlink="http://www.w3.org/1999/xlink" xlink:type="simple"><person-group><name name-style="western"><surname>Macpherson</surname><given-names>E</given-names></name></person-group> (<year>2013</year>) <article-title>New species and new occurences of squat lobsters (<tp:taxon-name><tp:taxon-name-part taxon-name-part-type="subphylum">Crustacea</tp:taxon-name-part></tp:taxon-name>, <tp:taxon-name><tp:taxon-name-part taxon-name-part-type="order">Decapoda</tp:taxon-name-part></tp:taxon-name>, <tp:taxon-name><tp:taxon-name-part taxon-name-part-type="family">Munididae</tp:taxon-name-part></tp:taxon-name>, <tp:taxon-name><tp:taxon-name-part taxon-name-part-type="family">Eumunididae</tp:taxon-name-part></tp:taxon-name>) from French Polynesia.</article-title> In: <person-group><name name-style="western"><surname>Ahyong</surname><given-names>ST</given-names></name><name name-style="western"><surname>Chan</surname><given-names>TY</given-names></name><name name-style="western"><surname>Corbari</surname><given-names>L</given-names></name><name name-style="western"><surname>Ng</surname><given-names>PKL</given-names></name></person-group> (<role>Eds</role>) <issue-title>Tropical Deep-Sea Benthos 27.</issue-title><source>Mémoires du Muséum national d’Histoire naturelle, Paris 204</source>, <fpage>287</fpage>–<lpage>309</lpage>.</mixed-citation></ref><ref id="B22"><mixed-citation xmlns:xlink="http://www.w3.org/1999/xlink" xlink:type="simple"><person-group><name name-style="western"><surname>Macpherson</surname><given-names>E</given-names></name><name name-style="western"><surname>Rodríguez-Flores</surname><given-names>PC</given-names></name><name name-style="western"><surname>Machordom</surname><given-names>A</given-names></name></person-group> (<year>2020</year>) <article-title>Squat lobsters of the families <tp:taxon-name><tp:taxon-name-part taxon-name-part-type="family">Munididae</tp:taxon-name-part></tp:taxon-name> and <tp:taxon-name><tp:taxon-name-part taxon-name-part-type="family">Munidopsidae</tp:taxon-name-part></tp:taxon-name> from Papua New Guinea.</article-title> In: <person-group><name name-style="western"><surname>Ahyong</surname><given-names>ST</given-names></name><name name-style="western"><surname>Chan</surname><given-names>TY</given-names></name><name name-style="western"><surname>Corbari</surname><given-names>L</given-names></name></person-group> (<role>Eds</role>) <issue-title>Tropical Deep-Sea Benthos 31, Papua New Guinea.</issue-title><source>Mémoires du Muséum national d’Histoire naturelle, Paris 213</source>, <fpage>11</fpage>–<lpage>120</lpage>.</mixed-citation></ref><ref id="B14"><mixed-citation xmlns:xlink="http://www.w3.org/1999/xlink" xlink:type="simple"><person-group><name name-style="western"><surname>Machordom</surname><given-names>A</given-names></name><name name-style="western"><surname>Ahyong</surname><given-names>ST</given-names></name><name name-style="western"><surname>Andreakis</surname><given-names>N</given-names></name><name name-style="western"><surname>Baba</surname><given-names>K</given-names></name><name name-style="western"><surname>Buckley</surname><given-names>D</given-names></name><name name-style="western"><surname>García-Giménez</surname><given-names>R</given-names></name><name name-style="western"><surname>McCallum</surname><given-names>A</given-names></name><name name-style="western"><surname>Rodríguez-Flores</surname><given-names>PC</given-names></name><name name-style="western"><surname>Macpherson</surname><given-names>E</given-names></name></person-group> (<year>2022</year>) <article-title>Deconstructing the squat lobster genus <italic><tp:taxon-name><tp:taxon-name-part taxon-name-part-type="genus">Munida</tp:taxon-name-part></tp:taxon-name></italic> to reconstruct the evolutionary history and taxonomy of the family <tp:taxon-name><tp:taxon-name-part taxon-name-part-type="family">Munididae</tp:taxon-name-part></tp:taxon-name> (<tp:taxon-name><tp:taxon-name-part taxon-name-part-type="subphylum">Crustacea</tp:taxon-name-part></tp:taxon-name>, <tp:taxon-name><tp:taxon-name-part taxon-name-part-type="infraorder">Anomura</tp:taxon-name-part></tp:taxon-name>, <tp:taxon-name><tp:taxon-name-part taxon-name-part-type="superfamily">Galatheoidea</tp:taxon-name-part></tp:taxon-name>).</article-title><source>Invertebrate Systematics</source><volume>36</volume>: <fpage>926</fpage>–<lpage>970</lpage>. <ext-link xlink:href="10.1071/IS22013" ext-link-type="doi" xlink:type="simple">https://doi.org/10.1071/IS22013</ext-link></mixed-citation></ref></ref-list></tp:taxon-treatment>
