# Supplementary material for: ﻿DNA barcoding and morphology revealed the existence of seven new species of squat lobsters in the family Munididae (Decapoda, Galatheoidea) in the southwestern Pacific
Source: Zookeys. 2024 Jan 3;1188:91–123. doi: 10.3897/zookeys.1188.114984 (PMC10782442; doi:10.3897/zookeys.1188.114984)
Supplement: XML Treatment for Typhlonida eluminata [file zookeys.1188.114984-treatment9.xml]

<!DOCTYPE tp:taxon-treatment
  PUBLIC "-//TaxonX//DTD Taxonomic Treatment Publishing DTD v0 20100105//EN" "tax-treatment-NSO.dtd">
<tp:taxon-treatment xmlns:tp="http://www.plazi.org/taxpub"><tp:treatment-meta><kwd-group><label>Taxon classification</label><kwd>
                <named-content content-type="kingdom">Animalia</named-content>
              </kwd><kwd>
                <named-content content-type="order">Decapoda</named-content>
              </kwd><kwd>
                <named-content content-type="family">Munididae</named-content>
              </kwd></kwd-group><mixed-citation publication-type="journal"><person-group><name><surname>Macpherson</surname><given-names>Enrique</given-names></name><name><surname>Rodríguez-Flores</surname><given-names>Paula C.</given-names></name><name><surname>Machordom</surname><given-names>Annie</given-names></name></person-group><article-title>﻿DNA barcoding and morphology revealed the existence of seven new species of squat lobsters in the family <tp:taxon-name><tp:taxon-name-part taxon-name-part-type="family">Munididae</tp:taxon-name-part></tp:taxon-name> (<tp:taxon-name><tp:taxon-name-part taxon-name-part-type="order">Decapoda</tp:taxon-name-part></tp:taxon-name>, <tp:taxon-name><tp:taxon-name-part taxon-name-part-type="superfamily">Galatheoidea</tp:taxon-name-part></tp:taxon-name>) in the southwestern Pacific</article-title><source>Zookeys</source><day>03</day><month>01</month><year>2024</year><volume>1188</volume><fpage>91</fpage><lpage>123</lpage><pub-id pub-id-type="doi">10.3897/zookeys.1188.114984</pub-id></mixed-citation></tp:treatment-meta><tp:nomenclature><label>﻿</label><tp:taxon-name>
              <object-id xmlns:xlink="http://www.w3.org/1999/xlink" content-type="arpha" xlink:type="simple">6DF9648E-EE89-535C-A8F3-0B055A5C081E</object-id>
              <tp:taxon-name-part taxon-name-part-type="genus" reg="Typhlonida">Typhlonida</tp:taxon-name-part>
              <tp:taxon-name-part taxon-name-part-type="species" reg="eluminata">eluminata</tp:taxon-name-part>
              <object-id xmlns:xlink="http://www.w3.org/1999/xlink" content-type="zoobank" xlink:type="simple">https://zoobank.org/DC2ED9D2-2F9E-4C5D-B3CA-C24513DA6109</object-id>
            </tp:taxon-name><tp:taxon-status xmlns:xlink="http://www.w3.org/1999/xlink" xlink:type="simple">sp. nov.</tp:taxon-status><xref ref-type="fig" rid="F10">Fig. 10</xref><tp:nomenclature-citation-list><tp:nomenclature-citation><tp:taxon-name>
                  <tp:taxon-name-part taxon-name-part-type="genus" reg="Typhlonida">Typhlonida</tp:taxon-name-part>
                </tp:taxon-name><comment>sp.: <xref ref-type="bibr" rid="B14">Machordom et al. 2022</xref>: fig. 3H, table 2.</comment></tp:nomenclature-citation></tp:nomenclature-citation-list></tp:nomenclature><tp:treatment-sec sec-type="material" id="SECID0E2KBI"><title>Material.</title><p><bold><italic>Holotype</italic></bold>: New Caledonia, Exbodi Stn DW3941, <named-content xmlns:xlink="http://www.w3.org/1999/xlink" content-type="dwc:verbatimCoordinates" xlink:type="simple"><named-content content-type="geo-json" specific-use="{&#34;type&#34;:&#34;Point&#34;,&#34;coordinates&#34;:[164.050000,-19.066667]}" id="NCID0EJLBI" xlink:type="simple">19°04'S, 164°03'E</named-content></named-content>, 980-1090 m, 28 September 2011: female, 6.6 mm (<named-content xmlns:xlink="http://www.w3.org/1999/xlink" content-type="dwc:institutional_code" xlink:title="Muséum national d’Histoire naturelle, Paris" xlink:href="http://grbio.org/institution/museum-national-dhistoire-naturelle-2" xlink:type="simple">MNHN</named-content>-IU-2011-6787).</p></tp:treatment-sec><tp:treatment-sec sec-type="description" id="SECID0ESLBI"><title>Description.</title><p><bold><italic>Carapace</italic></bold>: Slightly longer than broad, feebly convex, with a few secondary striae between main transverse ridges and some scales on gastric and anterior branchial areas. Dorsal ridges with dense short plumose setae, and a few scattered long setae. Gastric region with two pairs of epigastric spines, longest pair behind supraocular spines. Parahepatic, branchial dorsal and postcervical spines absent. Frontal margins slightly oblique. Lateral margins slightly convex. First lateral spine at anterolateral angle, well-developed, reaching level of sinus between rostrum and supraocular spines; one small spine in front of anterior branch of cervical groove. Branchial margins slightly convex, with five spines, decreasing in size posteriorly. Rostrum spiniform, ~ 0.5× length of remaining carapace, horizontal. Supraocular spines reaching midlength of rostrum and exceeding end of cornea, subparallel, directed slightly upwards. Pterygostomian region ending in round tip.</p><p><bold><italic>Thoracic sternum</italic></bold>: Approximately 0.7× as long as wide. Surface of thoracic IV–VI sternites smooth, with a few short striae in sternite IV. Sternite III ~ 4× as wide as long. Sternite IV triangular, anterior margin clearly narrower than preceding sternite, anterolateral margins slightly convex; 2.0× as wide as long, 2.3× as wide as sternite III.</p><p><bold><italic>Pleon</italic></bold>: Pleomere II tergite with three–four pairs of spines along anterior ridge, with one uninterrupted transverse ridge on tergite behind anterior ridge; tergites III and IV each with additional ridge behind anterior ridge; ridges with some short setae and a few iridescent setae.</p><p><bold><italic>Eye</italic></bold>: Cornea not dilated, as wide as peduncle. Maximum corneal diameter &lt; 0.3× distance between bases of anterolateral spines.</p><p><bold><italic>Antennule</italic></bold>: Article 1 (basal) 0.7× as wide as long, with two well-developed distal spines, distomesial spine shorter than distolateral; two lateral spines, distal much longer than proximal and not reaching distolateral spine.</p><p><bold><italic>Antenna</italic></bold>: Article 1 with short distomesial spine reaching end of article 2. Article 2 with subequal distomesial and distolateral spines not reaching end of article 3; article 3 with well-developed distomesial spine.</p><p><bold><italic><abbrev xmlns:xlink="http://www.w3.org/1999/xlink" xlink:title="maxilliped 3" id="ABBRID0EFNBI" xlink:type="simple">Mxp3</abbrev></italic></bold>: Ischium with strong distal spine on flexor margin. Merus shorter than ischium; flexor margin with two well-developed spines, proximal stronger than distal; extensor margin unarmed. Carpus unarmed.</p><p><bold><italic><abbrev xmlns:xlink="http://www.w3.org/1999/xlink" xlink:title="pereopods 1" id="ABBRID0EPNBI" xlink:type="simple">P1</abbrev></italic></bold>: 2.2× carapace length, with dense long setae along mesial and dorsal margins of articles, more numerous in paratypes than in holotype. Merus 0.9× length of carapace, 2.1× as long as carpus, with some dorsal and mesial spines; distal spines strong, distomesial spine nearly reaching proximal 1/3 of carpus. Carpus 0.9× length of palm, 2.0× as long as broad, with strong spines along mesial margin, some small spines on dorsal side. Palm 2.0× as long as broad, with row of small dorsal spines; well-developed spines along lateral and mesial margins. Fingers 1.2× as long as palm; movable finger unarmed, fixed finger with distal spine.</p><p><bold><italic><abbrev xmlns:xlink="http://www.w3.org/1999/xlink" xlink:title="pereopods 2" id="ABBRID0EZNBI" xlink:type="simple">P2</abbrev>–<abbrev xmlns:xlink="http://www.w3.org/1999/xlink" xlink:title="pereopods 4" id="ABBRID0E4NBI" xlink:type="simple">P4</abbrev></italic></bold>: Moderately long and slender, with some plumose setae and scattered longer setae along extensor margin of articles. <abbrev xmlns:xlink="http://www.w3.org/1999/xlink" xlink:title="pereopods 2" id="ABBRID0ECOBI" xlink:type="simple">P2</abbrev> 2.0× carapace length. Meri successively shorter posteriorly (<abbrev xmlns:xlink="http://www.w3.org/1999/xlink" xlink:title="pereopods 3" id="ABBRID0EGOBI" xlink:type="simple">P3</abbrev> merus 0.9× length of <abbrev xmlns:xlink="http://www.w3.org/1999/xlink" xlink:title="pereopods 2" id="ABBRID0EKOBI" xlink:type="simple">P2</abbrev> merus, <abbrev xmlns:xlink="http://www.w3.org/1999/xlink" xlink:title="pereopods 4" id="ABBRID0EOOBI" xlink:type="simple">P4</abbrev> merus 0.7× length of <abbrev xmlns:xlink="http://www.w3.org/1999/xlink" xlink:title="pereopods 3" id="ABBRID0ESOBI" xlink:type="simple">P3</abbrev> merus); <abbrev xmlns:xlink="http://www.w3.org/1999/xlink" xlink:title="pereopods 2" id="ABBRID0EWOBI" xlink:type="simple">P2</abbrev> merus 0.8× length of carapace, 5.2× as long as broad, 1.5× as long as <abbrev xmlns:xlink="http://www.w3.org/1999/xlink" xlink:title="pereopods 2" id="ABBRID0E1OBI" xlink:type="simple">P2</abbrev> propodus; <abbrev xmlns:xlink="http://www.w3.org/1999/xlink" xlink:title="pereopods 3" id="ABBRID0E5OBI" xlink:type="simple">P3</abbrev> merus 5.0× as long as broad, 1.3× as long as <abbrev xmlns:xlink="http://www.w3.org/1999/xlink" xlink:title="pereopods 3" id="ABBRID0ECPBI" xlink:type="simple">P3</abbrev> propodus; <abbrev xmlns:xlink="http://www.w3.org/1999/xlink" xlink:title="pereopods 4" id="ABBRID0EGPBI" xlink:type="simple">P4</abbrev> merus 4.0× as long as broad, 1.2× length of <abbrev xmlns:xlink="http://www.w3.org/1999/xlink" xlink:title="pereopods 4" id="ABBRID0EKPBI" xlink:type="simple">P4</abbrev> propodus. Extensor margins of <abbrev xmlns:xlink="http://www.w3.org/1999/xlink" xlink:title="pereopods 2" id="ABBRID0EOPBI" xlink:type="simple">P2</abbrev>–<abbrev xmlns:xlink="http://www.w3.org/1999/xlink" xlink:title="pereopods 4" id="ABBRID0ESPBI" xlink:type="simple">P4</abbrev> meri with row of spines, decreasing in size proximally; flexor margins with well-developed distal spine followed proximally by several spines or eminences; lateral sides unarmed. Carpi with distal spine on extensor margin of <abbrev xmlns:xlink="http://www.w3.org/1999/xlink" xlink:title="pereopods 2" id="ABBRID0EWPBI" xlink:type="simple">P2</abbrev>–<abbrev xmlns:xlink="http://www.w3.org/1999/xlink" xlink:title="pereopods 4" id="ABBRID0E1PBI" xlink:type="simple">P4</abbrev>; lateral surface with several granules sub-paralleling extensor margin on <abbrev xmlns:xlink="http://www.w3.org/1999/xlink" xlink:title="pereopods 2" id="ABBRID0E5PBI" xlink:type="simple">P2</abbrev>–<abbrev xmlns:xlink="http://www.w3.org/1999/xlink" xlink:title="pereopods 4" id="ABBRID0ECQBI" xlink:type="simple">P4</abbrev>; flexor margin with distal spine. Propodi 7.5 (<abbrev xmlns:xlink="http://www.w3.org/1999/xlink" xlink:title="pereopods 2" id="ABBRID0EGQBI" xlink:type="simple">P2</abbrev>) to 6.0 (<abbrev xmlns:xlink="http://www.w3.org/1999/xlink" xlink:title="pereopods 4" id="ABBRID0EKQBI" xlink:type="simple">P4</abbrev>) × as long as broad; extensor margin unarmed; flexor margin with five or six slender movable spines on <abbrev xmlns:xlink="http://www.w3.org/1999/xlink" xlink:title="pereopods 2" id="ABBRID0EOQBI" xlink:type="simple">P2</abbrev>–<abbrev xmlns:xlink="http://www.w3.org/1999/xlink" xlink:title="pereopods 4" id="ABBRID0ESQBI" xlink:type="simple">P4</abbrev>, distal end with one fixed spine. Dactyli slender, 0.6–0.7× as long as propodi; flexor margin with seven–eight movable spinules, with ultimate spinule at base of unguis, penultimate spine equidistant between antepenultimate and ultimate spines; <abbrev xmlns:xlink="http://www.w3.org/1999/xlink" xlink:title="pereopods 2" id="ABBRID0EWQBI" xlink:type="simple">P2</abbrev> dactylus 4.5× as long as wide.</p><fig id="F10" position="float" orientation="portrait"><object-id xmlns:xlink="http://www.w3.org/1999/xlink" content-type="doi" xlink:type="simple">10.3897/zookeys.1188.114984.figure10</object-id><object-id xmlns:xlink="http://www.w3.org/1999/xlink" content-type="arpha" xlink:type="simple">A2D009AF-9F56-5BDF-95DC-D8FBA77C393C</object-id><label>Figure 10.</label><caption><p><italic><tp:taxon-name><tp:taxon-name-part taxon-name-part-type="genus" reg="Typhlonida">Typhlonida</tp:taxon-name-part><tp:taxon-name-part taxon-name-part-type="species" reg="eluminata">eluminata</tp:taxon-name-part></tp:taxon-name></italic> sp. nov., female holotype, 6.6 mm (<named-content xmlns:xlink="http://www.w3.org/1999/xlink" content-type="dwc:institutional_code" xlink:title="Muséum national d’Histoire naturelle, Paris" xlink:href="http://grbio.org/institution/museum-national-dhistoire-naturelle-2" xlink:type="simple">MNHN</named-content>-IU-2011-6787), New Caledonia <bold>A</bold> carapace and pleon, dorsal view <bold>B</bold> sternal plastron <bold>C</bold> cephalic region, showing antennular and antennal peduncles, ventral view <bold>D</bold> right <abbrev xmlns:xlink="http://www.w3.org/1999/xlink" xlink:title="maxilliped 3" id="ABBRID0EZRBI" xlink:type="simple">Mxp3</abbrev> ischium and merus, lateral view <bold>E</bold> right <abbrev xmlns:xlink="http://www.w3.org/1999/xlink" xlink:title="pereopods 1" id="ABBRID0E6RBI" xlink:type="simple">P1</abbrev>, dorsal view <bold>F</bold> right <abbrev xmlns:xlink="http://www.w3.org/1999/xlink" xlink:title="pereopods 2" id="ABBRID0EFSBI" xlink:type="simple">P2</abbrev>, lateral view <bold>G</bold> dactylus of right <abbrev xmlns:xlink="http://www.w3.org/1999/xlink" xlink:title="pereopods 2" id="ABBRID0ELSBI" xlink:type="simple">P2</abbrev>, lateral view <bold>H</bold> right <abbrev xmlns:xlink="http://www.w3.org/1999/xlink" xlink:title="pereopods 4" id="ABBRID0ERSBI" xlink:type="simple">P4</abbrev>, lateral view. Scale bars: 1.0 mm (<bold>A, E, F, H</bold>); 0.6 mm (<bold>B, C, D, G</bold>).</p></caption><graphic xmlns:xlink="http://www.w3.org/1999/xlink" xlink:href="zookeys-1188-091_article-114984__-g010.jpg" position="float" orientation="portrait" xlink:type="simple" id="oo_961273.jpg"><uri content-type="original_file" xlink:type="simple">https://binary.pensoft.net/fig/961273</uri></graphic></fig></tp:treatment-sec><tp:treatment-sec sec-type="Genetic data" id="SECID0E5SBI"><title>Genetic data.</title><p>COI, 16S, 18S.</p></tp:treatment-sec><tp:treatment-sec sec-type="etymology" id="SECID0EDTBI"><title>Etymology.</title><p>From the Latin, <italic>eluminatus</italic>, blinded, in reference to the small eyes.</p></tp:treatment-sec><tp:treatment-sec sec-type="remarks" id="SECID0ELTBI"><title>Remarks.</title><p><italic><tp:taxon-name><tp:taxon-name-part taxon-name-part-type="genus" reg="Typhlonida">Typhlonida</tp:taxon-name-part><tp:taxon-name-part taxon-name-part-type="species" reg="eluminata">eluminata</tp:taxon-name-part></tp:taxon-name></italic> belongs to the group of species having five minute spines on the branchial lateral margins of the carapace, short supraocular spines, eyes small, cornea as wide as peduncle, maximum corneal diameter &lt; 0.3× distance between bases of anterolateral spines, the anterior ridge of the pleomere II tergite with spines and the distomesial spine of the antennal article 1 well-developed, exceeding midlength of article 2. The new species is closely related to <italic><tp:taxon-name><tp:taxon-name-part taxon-name-part-type="genus" reg="Trapezionida">T.</tp:taxon-name-part><tp:taxon-name-part taxon-name-part-type="species" reg="typhle">typhle</tp:taxon-name-part></tp:taxon-name></italic> (Macpherson, 1994), from New Caledonia and <italic><tp:taxon-name><tp:taxon-name-part taxon-name-part-type="genus" reg="Trapezionida">T.</tp:taxon-name-part><tp:taxon-name-part taxon-name-part-type="species" reg="galalala">galalala</tp:taxon-name-part></tp:taxon-name></italic> (<xref ref-type="bibr" rid="B23">McCallum et al., 2021</xref>) from NW Australia.</p><p>The new species can be distinguished from <italic><tp:taxon-name><tp:taxon-name-part taxon-name-part-type="genus" reg="Trapezionida">T.</tp:taxon-name-part><tp:taxon-name-part taxon-name-part-type="species" reg="typhle">typhle</tp:taxon-name-part></tp:taxon-name></italic> by the presence of a distomesial spine on the antennal article 3 in the new species, which is absent in <italic><tp:taxon-name><tp:taxon-name-part taxon-name-part-type="genus" reg="Trapezionida">T.</tp:taxon-name-part><tp:taxon-name-part taxon-name-part-type="species" reg="typhle">typhle</tp:taxon-name-part></tp:taxon-name></italic>. Furthermore, the anterolateral spine of the carapace clearly not reaching the level of the sinus between the rostrum and the supraocular spines in <italic><tp:taxon-name><tp:taxon-name-part taxon-name-part-type="genus" reg="Trapezionida">T.</tp:taxon-name-part><tp:taxon-name-part taxon-name-part-type="species" reg="typhle">typhle</tp:taxon-name-part></tp:taxon-name></italic>, whereas this spine is reaching this sinus in the new species. Finally, the flexor margin of the <abbrev xmlns:xlink="http://www.w3.org/1999/xlink" xlink:title="maxilliped 3" id="ABBRID0EZVBI" xlink:type="simple">Mxp3</abbrev> merus has two well-developed spines in the new species, whereas there is only one median spine in <italic><tp:taxon-name><tp:taxon-name-part taxon-name-part-type="genus" reg="Trapezionida">T.</tp:taxon-name-part><tp:taxon-name-part taxon-name-part-type="species" reg="typhle">typhle</tp:taxon-name-part></tp:taxon-name></italic>.</p><p>The differences between <italic><tp:taxon-name><tp:taxon-name-part taxon-name-part-type="genus" reg="Trapezionida">T.</tp:taxon-name-part><tp:taxon-name-part taxon-name-part-type="species" reg="typhle">typhle</tp:taxon-name-part></tp:taxon-name></italic> and <italic><tp:taxon-name><tp:taxon-name-part taxon-name-part-type="genus" reg="Trapezionida">T.</tp:taxon-name-part><tp:taxon-name-part taxon-name-part-type="species" reg="galalala">galalala</tp:taxon-name-part></tp:taxon-name></italic> are the following:</p><list list-type="bullet"><list-item><p>The anterolateral spine of the carapace is as long as the supraocular spine in the new species, whereas it is smaller in 
                                <italic><tp:taxon-name><tp:taxon-name-part taxon-name-part-type="genus" reg="Trapezionida">T.</tp:taxon-name-part><tp:taxon-name-part taxon-name-part-type="species" reg="galalala">galalala</tp:taxon-name-part></tp:taxon-name></italic>.</p></list-item><list-item><p>The P2 merus is longer than the carapace in 
                                <italic><tp:taxon-name><tp:taxon-name-part taxon-name-part-type="genus" reg="Trapezionida">T.</tp:taxon-name-part><tp:taxon-name-part taxon-name-part-type="species" reg="galalala">galalala</tp:taxon-name-part></tp:taxon-name></italic>, whereas it is shorter in the new species.
                            </p></list-item><list-item><p>The dorsal surface of the P1 palm is unarmed in 
                                <italic><tp:taxon-name><tp:taxon-name-part taxon-name-part-type="genus" reg="Trapezionida">T.</tp:taxon-name-part><tp:taxon-name-part taxon-name-part-type="species" reg="galalala">galalala</tp:taxon-name-part></tp:taxon-name></italic>, whereas there are some small spines in the new species.
                            </p></list-item><list-item><p>Genetically the new species is different from 
                                <italic>T. typhle and T. galalala</italic>:
                                 <italic><tp:taxon-name><tp:taxon-name-part taxon-name-part-type="genus" reg="Typhlonida">T.</tp:taxon-name-part><tp:taxon-name-part taxon-name-part-type="species" reg="eluminata">eluminata</tp:taxon-name-part></tp:taxon-name></italic> diverges respect to 
                                <italic><tp:taxon-name><tp:taxon-name-part taxon-name-part-type="genus" reg="Trapezionida">T.</tp:taxon-name-part><tp:taxon-name-part taxon-name-part-type="species" reg="typhle">typhle</tp:taxon-name-part></tp:taxon-name></italic> 3.97% for 16S and 11.42% for COI, and the values are ~ 11.61% for COI and 3.86% for 16S compared to 
                                <italic><tp:taxon-name><tp:taxon-name-part taxon-name-part-type="genus" reg="Trapezionida">T.</tp:taxon-name-part><tp:taxon-name-part taxon-name-part-type="species" reg="galalala">galalala</tp:taxon-name-part></tp:taxon-name></italic>.
                            </p></list-item></list><p>The new species is also close to <italic><tp:taxon-name><tp:taxon-name-part taxon-name-part-type="genus" reg="Trapezionida">T.</tp:taxon-name-part><tp:taxon-name-part taxon-name-part-type="species" reg="lanciaria">lanciaria</tp:taxon-name-part></tp:taxon-name></italic> (<xref ref-type="bibr" rid="B9">Cabezas et al., 2011</xref>), from Taiwan, but this species has the cornea clearly wider than the peduncle. Furthermore, both species are genetically quite different (3.01% for 16S) and 13. 4% (COI).</p></tp:treatment-sec><tp:treatment-sec sec-type="distribution" id="SECID0E5ZBI"><title>Distribution.</title><p>New Caledonia, between 980 and 1090 m.</p></tp:treatment-sec><ref-list><ref id="B14"><mixed-citation xmlns:xlink="http://www.w3.org/1999/xlink" xlink:type="simple"><person-group><name name-style="western"><surname>Machordom</surname><given-names>A</given-names></name><name name-style="western"><surname>Ahyong</surname><given-names>ST</given-names></name><name name-style="western"><surname>Andreakis</surname><given-names>N</given-names></name><name name-style="western"><surname>Baba</surname><given-names>K</given-names></name><name name-style="western"><surname>Buckley</surname><given-names>D</given-names></name><name name-style="western"><surname>García-Giménez</surname><given-names>R</given-names></name><name name-style="western"><surname>McCallum</surname><given-names>A</given-names></name><name name-style="western"><surname>Rodríguez-Flores</surname><given-names>PC</given-names></name><name name-style="western"><surname>Macpherson</surname><given-names>E</given-names></name></person-group> (<year>2022</year>) <article-title>Deconstructing the squat lobster genus <italic><tp:taxon-name><tp:taxon-name-part taxon-name-part-type="genus">Munida</tp:taxon-name-part></tp:taxon-name></italic> to reconstruct the evolutionary history and taxonomy of the family <tp:taxon-name><tp:taxon-name-part taxon-name-part-type="family">Munididae</tp:taxon-name-part></tp:taxon-name> (<tp:taxon-name><tp:taxon-name-part taxon-name-part-type="subphylum">Crustacea</tp:taxon-name-part></tp:taxon-name>, <tp:taxon-name><tp:taxon-name-part taxon-name-part-type="infraorder">Anomura</tp:taxon-name-part></tp:taxon-name>, <tp:taxon-name><tp:taxon-name-part taxon-name-part-type="superfamily">Galatheoidea</tp:taxon-name-part></tp:taxon-name>).</article-title><source>Invertebrate Systematics</source><volume>36</volume>: <fpage>926</fpage>–<lpage>970</lpage>. <ext-link xlink:href="10.1071/IS22013" ext-link-type="doi" xlink:type="simple">https://doi.org/10.1071/IS22013</ext-link></mixed-citation></ref><ref id="B23"><mixed-citation xmlns:xlink="http://www.w3.org/1999/xlink" xlink:type="simple"><person-group><name name-style="western"><surname>McCallum</surname><given-names>AW</given-names></name><name name-style="western"><surname>Ahyong</surname><given-names>ST</given-names></name><name name-style="western"><surname>Andreakis</surname><given-names>N</given-names></name></person-group> (<year>2021</year>) <article-title>New species of squat lobsters of the genus <italic><tp:taxon-name><tp:taxon-name-part taxon-name-part-type="genus">Munida</tp:taxon-name-part></tp:taxon-name></italic> from Australia.</article-title><source>Memoirs of the Museum of Victoria</source><volume>80</volume>: <fpage>113</fpage>–<lpage>152</lpage>. <ext-link xlink:href="10.24199/j.mmv.2021.80.06" ext-link-type="doi" xlink:type="simple">https://doi.org/10.24199/j.mmv.2021.80.06</ext-link></mixed-citation></ref><ref id="B9"><mixed-citation xmlns:xlink="http://www.w3.org/1999/xlink" xlink:type="simple"><person-group><name name-style="western"><surname>Cabezas</surname><given-names>P</given-names></name><name name-style="western"><surname>Lin</surname><given-names>CW</given-names></name><name name-style="western"><surname>Chan</surname><given-names>TY</given-names></name></person-group> (<year>2011</year>) <article-title>Two new species of the deep-sea squat lobster genus <italic><tp:taxon-name><tp:taxon-name-part taxon-name-part-type="genus">Munida</tp:taxon-name-part></tp:taxon-name></italic> Leach, 1820 (<tp:taxon-name><tp:taxon-name-part taxon-name-part-type="subphylum">Crustacea</tp:taxon-name-part></tp:taxon-name>: <tp:taxon-name><tp:taxon-name-part taxon-name-part-type="order">Decapoda</tp:taxon-name-part></tp:taxon-name>: <tp:taxon-name><tp:taxon-name-part taxon-name-part-type="family">Munididae</tp:taxon-name-part></tp:taxon-name>) from Taiwan: morphological and molecular evidence.</article-title><source>Zootaxa</source><volume>3036</volume>(<issue>1</issue>): <fpage>26</fpage>–<lpage>38</lpage>. <ext-link xlink:href="10.11646/zootaxa.3036.1.2" ext-link-type="doi" xlink:type="simple">https://doi.org/10.11646/zootaxa.3036.1.2</ext-link></mixed-citation></ref></ref-list></tp:taxon-treatment>
